# Supplementary material for: Beyond Strain Release: Delocalization-Enabled Organic Reactivity
Source: J Org Chem. 2024 Jul 6;89(14):9979–89. doi: 10.1021/acs.joc.4c00857 (PMC11267611; doi:10.1021/acs.joc.4c00857)
Supplement: Supplementary file 2 — jo4c00857_si_002.zip [file jo4c00857_si_002.zip]

Archive with 634 entries (590 files):
- amide_data.csv
- __MACOSX/._amide_data.csv
- CartesianCoordinates/
- __MACOSX/._CartesianCoordinates
- CartesianCoordinates/NH2_addition/
- __MACOSX/CartesianCoordinates/._NH2_addition
- CartesianCoordinates/CH3_addition/
- __MACOSX/CartesianCoordinates/._CH3_addition
- CartesianCoordinates/Cycloaddition/
- __MACOSX/CartesianCoordinates/._Cycloaddition
- CartesianCoordinates/CCl3_addition/
- __MACOSX/CartesianCoordinates/._CCl3_addition
- CartesianCoordinates/Strain_database/
- __MACOSX/CartesianCoordinates/._Strain_database
- CartesianCoordinates/NH2_addition/BC310H/
- __MACOSX/CartesianCoordinates/NH2_addition/._BC310H
- CartesianCoordinates/NH2_addition/111P/
- __MACOSX/CartesianCoordinates/NH2_addition/._111P
- CartesianCoordinates/NH2_addition/BC220H/
- __MACOSX/CartesianCoordinates/NH2_addition/._BC220H
- CartesianCoordinates/NH2_addition/222P/
- __MACOSX/CartesianCoordinates/NH2_addition/._222P
- CartesianCoordinates/NH2_addition/cyclopropane/
- __MACOSX/CartesianCoordinates/NH2_addition/._cyclopropane
- CartesianCoordinates/NH2_addition/221P/
- __MACOSX/CartesianCoordinates/NH2_addition/._221P
- CartesianCoordinates/NH2_addition/BCB/
- __MACOSX/CartesianCoordinates/NH2_addition/._BCB
- CartesianCoordinates/NH2_addition/cyclobutane/
- __MACOSX/CartesianCoordinates/NH2_addition/._cyclobutane
- CartesianCoordinates/NH2_addition/BC210P/
- __MACOSX/CartesianCoordinates/NH2_addition/._BC210P
- CartesianCoordinates/NH2_addition/NH2_opt.xyz
- __MACOSX/CartesianCoordinates/NH2_addition/._NH2_opt.xyz
- CartesianCoordinates/NH2_addition/211P/
- __MACOSX/CartesianCoordinates/NH2_addition/._211P
- CartesianCoordinates/NH2_addition/311P/
- __MACOSX/CartesianCoordinates/NH2_addition/._311P
- CartesianCoordinates/NH2_addition/ethane/
- __MACOSX/CartesianCoordinates/NH2_addition/._ethane
- CartesianCoordinates/CH3_addition/BC310H/
- __MACOSX/CartesianCoordinates/CH3_addition/._BC310H
- CartesianCoordinates/CH3_addition/111P/
- __MACOSX/CartesianCoordinates/CH3_addition/._111P
- CartesianCoordinates/CH3_addition/BC220H/
- __MACOSX/CartesianCoordinates/CH3_addition/._BC220H
- CartesianCoordinates/CH3_addition/222P/
- __MACOSX/CartesianCoordinates/CH3_addition/._222P
- CartesianCoordinates/CH3_addition/cyclopropane/
- __MACOSX/CartesianCoordinates/CH3_addition/._cyclopropane
- CartesianCoordinates/CH3_addition/221P/
- __MACOSX/CartesianCoordinates/CH3_addition/._221P
- CartesianCoordinates/CH3_addition/BCB/
- __MACOSX/CartesianCoordinates/CH3_addition/._BCB
- CartesianCoordinates/CH3_addition/cyclobutane/
- __MACOSX/CartesianCoordinates/CH3_addition/._cyclobutane
- CartesianCoordinates/CH3_addition/BC210P/
- __MACOSX/CartesianCoordinates/CH3_addition/._BC210P
- CartesianCoordinates/CH3_addition/211P/
- __MACOSX/CartesianCoordinates/CH3_addition/._211P
- CartesianCoordinates/CH3_addition/CH3_opt.xyz
- __MACOSX/CartesianCoordinates/CH3_addition/._CH3_opt.xyz
- CartesianCoordinates/CH3_addition/311P/
- __MACOSX/CartesianCoordinates/CH3_addition/._311P
- CartesianCoordinates/CH3_addition/ethane/
- __MACOSX/CartesianCoordinates/CH3_addition/._ethane
- CartesianCoordinates/Cycloaddition/hex-3-yne/
- __MACOSX/CartesianCoordinates/Cycloaddition/._hex-3-yne
- CartesianCoordinates/Cycloaddition/F2-cyclooctyne/
- __MACOSX/CartesianCoordinates/Cycloaddition/._F2-cyclooctyne
- CartesianCoordinates/Cycloaddition/dibenzocyclooctyne/
- __MACOSX/CartesianCoordinates/Cycloaddition/._dibenzocyclooctyne
- CartesianCoordinates/Cycloaddition/methyl_azide.xyz
- __MACOSX/CartesianCoordinates/Cycloaddition/._methyl_azide.xyz
- CartesianCoordinates/Cycloaddition/distal_monobenzocyclooctyne/
- __MACOSX/CartesianCoordinates/Cycloaddition/._distal_monobenzocyclooctyne
- CartesianCoordinates/Cycloaddition/cyclodecyne/
- __MACOSX/CartesianCoordinates/Cycloaddition/._cyclodecyne
- CartesianCoordinates/Cycloaddition/cyclooctyne/
- __MACOSX/CartesianCoordinates/Cycloaddition/._cyclooctyne
- CartesianCoordinates/Cycloaddition/cyclononyne/
- __MACOSX/CartesianCoordinates/Cycloaddition/._cyclononyne
- CartesianCoordinates/Cycloaddition/NS-cyclooctyne/
- __MACOSX/CartesianCoordinates/Cycloaddition/._NS-cyclooctyne
- CartesianCoordinates/Cycloaddition/monobenzocyclooctyne/
- __MACOSX/CartesianCoordinates/Cycloaddition/._monobenzocyclooctyne
- CartesianCoordinates/Cycloaddition/cycloheptyne/
- __MACOSX/CartesianCoordinates/Cycloaddition/._cycloheptyne
- CartesianCoordinates/CCl3_addition/CCl3_opt.xyz
- __MACOSX/CartesianCoordinates/CCl3_addition/._CCl3_opt.xyz
- CartesianCoordinates/CCl3_addition/111P/
- __MACOSX/CartesianCoordinates/CCl3_addition/._111P
- CartesianCoordinates/CCl3_addition/BrCCl3_opt.xyz
- __MACOSX/CartesianCoordinates/CCl3_addition/._BrCCl3_opt.xyz
- CartesianCoordinates/CCl3_addition/CCl4_opt.xyz
- __MACOSX/CartesianCoordinates/CCl3_addition/._CCl4_opt.xyz
- CartesianCoordinates/CCl3_addition/BCB/
- __MACOSX/CartesianCoordinates/CCl3_addition/._BCB
- CartesianCoordinates/CCl3_addition/BC210P/
- __MACOSX/CartesianCoordinates/CCl3_addition/._BC210P
- CartesianCoordinates/Strain_database/molecule_62.xyz
- __MACOSX/CartesianCoordinates/Strain_database/._molecule_62.xyz
- CartesianCoordinates/Strain_database/molecule_76.xyz
- __MACOSX/CartesianCoordinates/Strain_database/._molecule_76.xyz
- CartesianCoordinates/Strain_database/molecule_89.xyz
- __MACOSX/CartesianCoordinates/Strain_database/._molecule_89.xyz
- CartesianCoordinates/Strain_database/molecule_88.xyz
- __MACOSX/CartesianCoordinates/Strain_database/._molecule_88.xyz
- CartesianCoordinates/Strain_database/molecule_77.xyz
- __MACOSX/CartesianCoordinates/Strain_database/._molecule_77.xyz
- CartesianCoordinates/Strain_database/molecule_63.xyz
- __MACOSX/CartesianCoordinates/Strain_database/._molecule_63.xyz
- CartesianCoordinates/Strain_database/molecule_49.xyz
- __MACOSX/CartesianCoordinates/Strain_database/._molecule_49.xyz
- CartesianCoordinates/Strain_database/molecule_75.xyz
- __MACOSX/CartesianCoordinates/Strain_database/._molecule_75.xyz
- CartesianCoordinates/Strain_database/molecule_61.xyz
- __MACOSX/CartesianCoordinates/Strain_database/._molecule_61.xyz
- CartesianCoordinates/Strain_database/molecule_60.xyz
- __MACOSX/CartesianCoordinates/Strain_database/._molecule_60.xyz
- CartesianCoordinates/Strain_database/molecule_74.xyz
- __MACOSX/CartesianCoordinates/Strain_database/._molecule_74.xyz
- CartesianCoordinates/Strain_database/molecule_48.xyz
- __MACOSX/CartesianCoordinates/Strain_database/._molecule_48.xyz
- CartesianCoordinates/Strain_database/molecule_70.xyz
- __MACOSX/CartesianCoordinates/Strain_database/._molecule_70.xyz
- CartesianCoordinates/Strain_database/molecule_64.xyz
- __MACOSX/CartesianCoordinates/Strain_database/._molecule_64.xyz
- CartesianCoordinates/Strain_database/molecule_58.xyz
- __MACOSX/CartesianCoordinates/Strain_database/._molecule_58.xyz
- CartesianCoordinates/Strain_database/smiles.csv
- __MACOSX/CartesianCoordinates/Strain_database/._smiles.csv
- CartesianCoordinates/Strain_database/molecule_59.xyz
- __MACOSX/CartesianCoordinates/Strain_database/._molecule_59.xyz
- CartesianCoordinates/Strain_database/molecule_65.xyz
- __MACOSX/CartesianCoordinates/Strain_database/._molecule_65.xyz
- CartesianCoordinates/Strain_database/molecule_71.xyz
- __MACOSX/CartesianCoordinates/Strain_database/._molecule_71.xyz
- CartesianCoordinates/Strain_database/molecule_67.xyz
- __MACOSX/CartesianCoordinates/Strain_database/._molecule_67.xyz
- CartesianCoordinates/Strain_database/molecule_73.xyz
- __MACOSX/CartesianCoordinates/Strain_database/._molecule_73.xyz
- CartesianCoordinates/Strain_database/molecule_98.xyz
- __MACOSX/CartesianCoordinates/Strain_database/._molecule_98.xyz
- CartesianCoordinates/Strain_database/molecule_99.xyz
- __MACOSX/CartesianCoordinates/Strain_database/._molecule_99.xyz
- CartesianCoordinates/Strain_database/molecule_72.xyz
- __MACOSX/CartesianCoordinates/Strain_database/._molecule_72.xyz
- CartesianCoordinates/Strain_database/molecule_66.xyz
- __MACOSX/CartesianCoordinates/Strain_database/._molecule_66.xyz
- CartesianCoordinates/Strain_database/molecule_29.xyz
- __MACOSX/CartesianCoordinates/Strain_database/._molecule_29.xyz
- CartesianCoordinates/Strain_database/molecule_15.xyz
- __MACOSX/CartesianCoordinates/Strain_database/._molecule_15.xyz
- CartesianCoordinates/Strain_database/molecule_14.xyz
- __MACOSX/CartesianCoordinates/Strain_database/._molecule_14.xyz
- CartesianCoordinates/Strain_database/molecule_28.xyz
- __MACOSX/CartesianCoordinates/Strain_database/._molecule_28.xyz
- CartesianCoordinates/Strain_database/molecule_119.xyz
- __MACOSX/CartesianCoordinates/Strain_database/._molecule_119.xyz
- CartesianCoordinates/Strain_database/molecule_16.xyz
- __MACOSX/CartesianCoordinates/Strain_database/._molecule_16.xyz
- CartesianCoordinates/Strain_database/molecule_17.xyz
- __MACOSX/CartesianCoordinates/Strain_database/._molecule_17.xyz
- CartesianCoordinates/Strain_database/molecule_118.xyz
- __MACOSX/CartesianCoordinates/Strain_database/._molecule_118.xyz
- CartesianCoordinates/Strain_database/molecule_120.xyz
- __MACOSX/CartesianCoordinates/Strain_database/._molecule_120.xyz
- CartesianCoordinates/Strain_database/molecule_108.xyz
- __MACOSX/CartesianCoordinates/Strain_database/._molecule_108.xyz
- CartesianCoordinates/Strain_database/molecule_9.xyz
- __MACOSX/CartesianCoordinates/Strain_database/._molecule_9.xyz
- CartesianCoordinates/Strain_database/molecule_8.xyz
- __MACOSX/CartesianCoordinates/Strain_database/._molecule_8.xyz
- CartesianCoordinates/Strain_database/molecule_109.xyz
- __MACOSX/CartesianCoordinates/Strain_database/._molecule_109.xyz
- CartesianCoordinates/Strain_database/molecule_121.xyz
- __MACOSX/CartesianCoordinates/Strain_database/._molecule_121.xyz
- CartesianCoordinates/Strain_database/molecule_123.xyz
- __MACOSX/CartesianCoordinates/Strain_database/._molecule_123.xyz
- CartesianCoordinates/Strain_database/molecule_10.xyz
- __MACOSX/CartesianCoordinates/Strain_database/._molecule_10.xyz
- CartesianCoordinates/Strain_database/molecule_38.xyz
- __MACOSX/CartesianCoordinates/Strain_database/._molecule_38.xyz
- CartesianCoordinates/Strain_database/molecule_39.xyz
- __MACOSX/CartesianCoordinates/Strain_database/._molecule_39.xyz
- CartesianCoordinates/Strain_database/molecule_122.xyz
- __MACOSX/CartesianCoordinates/Strain_database/._molecule_122.xyz
- CartesianCoordinates/Strain_database/molecule_113.xyz
- __MACOSX/CartesianCoordinates/Strain_database/._molecule_113.xyz
- CartesianCoordinates/Strain_database/molecule_107.xyz
- __MACOSX/CartesianCoordinates/Strain_database/._molecule_107.xyz
- CartesianCoordinates/Strain_database/molecule_6.xyz
- __MACOSX/CartesianCoordinates/Strain_database/._molecule_6.xyz
- CartesianCoordinates/Strain_database/molecule_20.xyz
- __MACOSX/CartesianCoordinates/Strain_database/._molecule_20.xyz
- CartesianCoordinates/Strain_database/molecule_34.xyz
- __MACOSX/CartesianCoordinates/Strain_database/._molecule_34.xyz
- CartesianCoordinates/Strain_database/molecule_35.xyz
- __MACOSX/CartesianCoordinates/Strain_database/._molecule_35.xyz
- CartesianCoordinates/Strain_database/molecule_21.xyz
- __MACOSX/CartesianCoordinates/Strain_database/._molecule_21.xyz
- CartesianCoordinates/Strain_database/molecule_7.xyz
- __MACOSX/CartesianCoordinates/Strain_database/._molecule_7.xyz
- CartesianCoordinates/Strain_database/molecule_106.xyz
- __MACOSX/CartesianCoordinates/Strain_database/._molecule_106.xyz
- CartesianCoordinates/Strain_database/molecule_112.xyz
- __MACOSX/CartesianCoordinates/Strain_database/._molecule_112.xyz
- CartesianCoordinates/Strain_database/molecule_104.xyz
- __MACOSX/CartesianCoordinates/Strain_database/._molecule_104.xyz
- CartesianCoordinates/Strain_database/molecule_110.xyz
- __MACOSX/CartesianCoordinates/Strain_database/._molecule_110.xyz
- CartesianCoordinates/Strain_database/molecule_5.xyz
- __MACOSX/CartesianCoordinates/Strain_database/._molecule_5.xyz
- CartesianCoordinates/Strain_database/molecule_37.xyz
- __MACOSX/CartesianCoordinates/Strain_database/._molecule_37.xyz
- CartesianCoordinates/Strain_database/molecule_23.xyz
- __MACOSX/CartesianCoordinates/Strain_database/._molecule_23.xyz
- CartesianCoordinates/Strain_database/molecule_22.xyz
- __MACOSX/CartesianCoordinates/Strain_database/._molecule_22.xyz
- CartesianCoordinates/Strain_database/molecule_36.xyz
- __MACOSX/CartesianCoordinates/Strain_database/._molecule_36.xyz
- CartesianCoordinates/Strain_database/molecule_4.xyz
- __MACOSX/CartesianCoordinates/Strain_database/._molecule_4.xyz
- CartesianCoordinates/Strain_database/molecule_111.xyz
- __MACOSX/CartesianCoordinates/Strain_database/._molecule_111.xyz
- CartesianCoordinates/Strain_database/molecule_105.xyz
- __MACOSX/CartesianCoordinates/Strain_database/._molecule_105.xyz
- CartesianCoordinates/Strain_database/molecule_101.xyz
- __MACOSX/CartesianCoordinates/Strain_database/._molecule_101.xyz
- CartesianCoordinates/Strain_database/molecule_115.xyz
- __MACOSX/CartesianCoordinates/Strain_database/._molecule_115.xyz
- CartesianCoordinates/Strain_database/molecule_32.xyz
- __MACOSX/CartesianCoordinates/Strain_database/._molecule_32.xyz
- CartesianCoordinates/Strain_database/molecule_26.xyz
- __MACOSX/CartesianCoordinates/Strain_database/._molecule_26.xyz
- CartesianCoordinates/Strain_database/molecule_27.xyz
- __MACOSX/CartesianCoordinates/Strain_database/._molecule_27.xyz
- CartesianCoordinates/Strain_database/molecule_33.xyz
- __MACOSX/CartesianCoordinates/Strain_database/._molecule_33.xyz
- CartesianCoordinates/Strain_database/molecule_1.xyz
- __MACOSX/CartesianCoordinates/Strain_database/._molecule_1.xyz
- CartesianCoordinates/Strain_database/molecule_114.xyz
- __MACOSX/CartesianCoordinates/Strain_database/._molecule_114.xyz
- CartesianCoordinates/Strain_database/molecule_100.xyz
- __MACOSX/CartesianCoordinates/Strain_database/._molecule_100.xyz
- CartesianCoordinates/Strain_database/molecule_116.xyz
- __MACOSX/CartesianCoordinates/Strain_database/._molecule_116.xyz
- CartesianCoordinates/Strain_database/molecule_102.xyz
- __MACOSX/CartesianCoordinates/Strain_database/._molecule_102.xyz
- CartesianCoordinates/Strain_database/molecule_3.xyz
- __MACOSX/CartesianCoordinates/Strain_database/._molecule_3.xyz
- CartesianCoordinates/Strain_database/molecule_25.xyz
- __MACOSX/CartesianCoordinates/Strain_database/._molecule_25.xyz
- CartesianCoordinates/Strain_database/molecule_31.xyz
- __MACOSX/CartesianCoordinates/Strain_database/._molecule_31.xyz
- CartesianCoordinates/Strain_database/molecule_19.xyz
- __MACOSX/CartesianCoordinates/Strain_database/._molecule_19.xyz
- CartesianCoordinates/Strain_database/molecule_18.xyz
- __MACOSX/CartesianCoordinates/Strain_database/._molecule_18.xyz
- CartesianCoordinates/Strain_database/molecule_30.xyz
- __MACOSX/CartesianCoordinates/Strain_database/._molecule_30.xyz
- CartesianCoordinates/Strain_database/molecule_24.xyz
- __MACOSX/CartesianCoordinates/Strain_database/._molecule_24.xyz
- CartesianCoordinates/Strain_database/molecule_2.xyz
- __MACOSX/CartesianCoordinates/Strain_database/._molecule_2.xyz
- CartesianCoordinates/Strain_database/molecule_103.xyz
- __MACOSX/CartesianCoordinates/Strain_database/._molecule_103.xyz
- CartesianCoordinates/Strain_database/molecule_117.xyz
- __MACOSX/CartesianCoordinates/Strain_database/._molecule_117.xyz
- CartesianCoordinates/Strain_database/molecule_43.xyz
- __MACOSX/CartesianCoordinates/Strain_database/._molecule_43.xyz
- CartesianCoordinates/Strain_database/molecule_57.xyz
- __MACOSX/CartesianCoordinates/Strain_database/._molecule_57.xyz
- CartesianCoordinates/Strain_database/molecule_80.xyz
- __MACOSX/CartesianCoordinates/Strain_database/._molecule_80.xyz
- CartesianCoordinates/Strain_database/molecule_94.xyz
- __MACOSX/CartesianCoordinates/Strain_database/._molecule_94.xyz
- CartesianCoordinates/Strain_database/molecule_95.xyz
- __MACOSX/CartesianCoordinates/Strain_database/._molecule_95.xyz
- CartesianCoordinates/Strain_database/molecule_81.xyz
- __MACOSX/CartesianCoordinates/Strain_database/._molecule_81.xyz
- CartesianCoordinates/Strain_database/molecule_56.xyz
- __MACOSX/CartesianCoordinates/Strain_database/._molecule_56.xyz
- CartesianCoordinates/Strain_database/molecule_42.xyz
- __MACOSX/CartesianCoordinates/Strain_database/._molecule_42.xyz
- CartesianCoordinates/Strain_database/molecule_68.xyz
- __MACOSX/CartesianCoordinates/Strain_database/._molecule_68.xyz
- CartesianCoordinates/Strain_database/molecule_54.xyz
- __MACOSX/CartesianCoordinates/Strain_database/._molecule_54.xyz
- CartesianCoordinates/Strain_database/molecule_40.xyz
- __MACOSX/CartesianCoordinates/Strain_database/._molecule_40.xyz
- CartesianCoordinates/Strain_database/molecule_97.xyz
- __MACOSX/CartesianCoordinates/Strain_database/._molecule_97.xyz
- CartesianCoordinates/Strain_database/molecule_83.xyz
- __MACOSX/CartesianCoordinates/Strain_database/._molecule_83.xyz
- CartesianCoordinates/Strain_database/molecule_82.xyz
- __MACOSX/CartesianCoordinates/Strain_database/._molecule_82.xyz
- CartesianCoordinates/Strain_database/molecule_96.xyz
- __MACOSX/CartesianCoordinates/Strain_database/._molecule_96.xyz
[truncated: 334 more entries]
