# Supplementary material for: Beyond Strain Release: Delocalization-Enabled Organic Reactivity
Source: J Org Chem. 2024 Jul 6;89(14):9979–89. doi: 10.1021/acs.joc.4c00857 (PMC11267611; doi:10.1021/acs.joc.4c00857)
Supplement: Supplementary file 2 — jo4c00857_si_002.zip [file jo4c00857_si_002.zip › amide_data.csv]

System	delH TS	delH rxn	n3	2-Nocc	1-ELF
A	66.66229117	22.25759931	0	0.01671	0.0366387
B	40.57339084	0.153507272	1	0.04649	0.0958797
C	49.46336784	3.161067342	0	0.02899	0.0413575
D	21.35433864	-12.08409385	2	0.12508	0.2084853
E	28.58240827	-18.1731004	1	0.08149	0.1159114
F	38.65407275	-3.486264583	1	0.06914	0.099385
G	34.57986801	-14.34826597	0	0.045	0.045221026
H	13.17066865	-10.66644591	3	0.16741	0.4476864
I	7.47695786	-34.05771081	2	0.16305	nan
J	18.23588803	-12.19432894	2	0.16693	0.281667
K	6.587061596	-54.32066213	1	0.13204	0.2541953
L	21.18604902	-52.64226177	0	0.06393	0.0447521
