# Supplementary material for: Beyond Strain Release: Delocalization-Enabled Organic Reactivity
Source: J Org Chem. 2024 Jul 6;89(14):9979–89. doi: 10.1021/acs.joc.4c00857 (PMC11267611; doi:10.1021/acs.joc.4c00857)
Supplement: Supplementary file 2 — jo4c00857_si_002.zip [file jo4c00857_si_002.zip › CartesianCoordinates/NH2_addition/NH2_opt.xyz]

3
Coordinates from ORCA-job NH2_opt_no_ma
  N   -0.00207349019662      0.42296560048959      0.00000000000000
  H   -0.80121813675482     -0.21541587742485      0.00000000000000
  H   0.80329162695144     -0.20754972306474      0.00000000000000
