# Supplementary material for: Beyond Strain Release: Delocalization-Enabled Organic Reactivity
Source: J Org Chem. 2024 Jul 6;89(14):9979–89. doi: 10.1021/acs.joc.4c00857 (PMC11267611; doi:10.1021/acs.joc.4c00857)
Supplement: Supplementary file 2 — jo4c00857_si_002.zip [file jo4c00857_si_002.zip › CartesianCoordinates/CH3_addition/CH3_opt.xyz]

4
Coordinates from ORCA-job CH3_opt
  C   -0.00002316762537      0.00004730706991     -0.00006875406934
  H   -0.88486162488983     -0.61384252250409      0.00091217737466
  H   0.97391438944275     -0.45959163081535     -0.00251494859044
  H   -0.08902959692755      1.07327684624954      0.00167152528512
