# Supplementary material for: Beyond Strain Release: Delocalization-Enabled Organic Reactivity
Source: J Org Chem. 2024 Jul 6;89(14):9979–89. doi: 10.1021/acs.joc.4c00857 (PMC11267611; doi:10.1021/acs.joc.4c00857)
Supplement: Supplementary file 2 — jo4c00857_si_002.zip [file jo4c00857_si_002.zip › CartesianCoordinates/Cycloaddition/methyl_azide.xyz]

7
Coordinates from ORCA-job azide_opt
  N   2.43983200332029     -0.52234477736290      0.17645466159081
  N   1.44863608916055     -0.01651446088044     -0.07325068043575
  N   0.45917106192774      0.62916849104657     -0.40902658110045
  C   -0.83742006202722      0.07097158946901      0.00521973144980
  H   -1.59923500292655      0.74804130508593     -0.36593978105913
  H   -0.99822446950694     -0.91879017747917     -0.42571962445086
  H   -0.91276961994786      0.00937803012100      1.09226227400558
