# Supplementary material for: Beyond Strain Release: Delocalization-Enabled Organic Reactivity
Source: J Org Chem. 2024 Jul 6;89(14):9979–89. doi: 10.1021/acs.joc.4c00857 (PMC11267611; doi:10.1021/acs.joc.4c00857)
Supplement: Supplementary file 2 — jo4c00857_si_002.zip [file jo4c00857_si_002.zip › CartesianCoordinates/CCl3_addition/CCl3_opt.xyz]

4
Coordinates from ORCA-job CCl3_opt
  Cl  -1.00833193524025     -1.35019833203440     -0.06965153624937
  C   0.00082183131267      0.00053436018682      0.22703499114165
  Cl  1.67306162859572     -0.19826935405020     -0.08099064487135
  Cl  -0.66555152466814      1.54793332589778     -0.07649281002093
