# Supplementary material for: Beyond Strain Release: Delocalization-Enabled Organic Reactivity
Source: J Org Chem. 2024 Jul 6;89(14):9979–89. doi: 10.1021/acs.joc.4c00857 (PMC11267611; doi:10.1021/acs.joc.4c00857)
Supplement: Supplementary file 2 — jo4c00857_si_002.zip [file jo4c00857_si_002.zip › CartesianCoordinates/CCl3_addition/BrCCl3_opt.xyz]

5
Coordinates from ORCA-job BrCCl3_opt
  Cl  -0.80326392864133      1.53168256238432     -0.43794971909902
  C   -0.03943709415962     -0.00408082583213      0.00139355133124
  Cl  -0.52085506975627     -0.45965344314623      1.64344593189471
  Br  1.90263047138717      0.19700164387283     -0.06970548988624
  Cl  -0.53907437882994     -1.26484993727880     -1.13718427424069
