# Supplementary material for: Beyond Strain Release: Delocalization-Enabled Organic Reactivity
Source: J Org Chem. 2024 Jul 6;89(14):9979–89. doi: 10.1021/acs.joc.4c00857 (PMC11267611; doi:10.1021/acs.joc.4c00857)
Supplement: Supplementary file 2 — jo4c00857_si_002.zip [file jo4c00857_si_002.zip › CartesianCoordinates/CCl3_addition/CCl4_opt.xyz]

5
Coordinates from ORCA-job CCl4_opt
  Cl  1.58330477357902     -0.68831267159746     -0.40698194612566
  C   -0.00008769330812      0.00003033066395     -0.00008116833039
  Cl  -0.26735922457050      1.47195429789790     -0.95326056018380
  Cl  -0.04488899344243      0.39786391511980      1.72797312312576
  Cl  -1.27096886225798     -1.18144587208419     -0.36764944848591
