# Supplementary material for: Beyond Strain Release: Delocalization-Enabled Organic Reactivity
Source: J Org Chem. 2024 Jul 6;89(14):9979–89. doi: 10.1021/acs.joc.4c00857 (PMC11267611; doi:10.1021/acs.joc.4c00857)
Supplement: Supplementary file 2 — jo4c00857_si_002.zip [file jo4c00857_si_002.zip › CartesianCoordinates/Strain_database/molecule_62.xyz]

13
Coordinates from ORCA-job molecule_62_sp_orca
  C   1.85578336000000      0.14055365000000     -0.05397058000000
  N   0.45873794000000      0.47224566000000     -0.28435879000000
  C   -0.45800048000000     -0.46459191000000      0.34938292000000
  C   -1.90104673000000     -0.11654148000000      0.02832772000000
  H   2.08196209000000      0.24914591000000      1.00784183000000
  H   2.12258994000000     -0.88594193000000     -0.34748090000000
  H   2.49379678000000      0.83231416000000     -0.60277081000000
  H   0.27486635000000      0.49327994000000     -1.28079423000000
  H   -0.25257774000000     -1.50803393000000      0.05811240000000
  H   -0.29447367000000     -0.40773686000000      1.42882127000000
  H   -2.58648134000000     -0.80207506000000      0.52705384000000
  H   -2.12891880000000      0.89963040000000      0.34853922000000
  H   -2.08861688000000     -0.18309332000000     -1.04548415000000
