# Supplementary material for: Beyond Strain Release: Delocalization-Enabled Organic Reactivity
Source: J Org Chem. 2024 Jul 6;89(14):9979–89. doi: 10.1021/acs.joc.4c00857 (PMC11267611; doi:10.1021/acs.joc.4c00857)
Supplement: Supplementary file 2 — jo4c00857_si_002.zip [file jo4c00857_si_002.zip › CartesianCoordinates/Strain_database/molecule_76.xyz]

12
Coordinates from ORCA-job molecule_76_sp_orca
  S   -1.18999121000000      0.03944070000000     -0.80066149000000
  C   -0.20764925000000      0.70592999000000      0.58666724000000
  C   0.88835407000000     -0.22049964000000      1.10281333000000
  C   1.98209513000000     -0.50781134000000      0.08237094000000
  H   -1.76309055000000     -0.95924140000000     -0.11537848000000
  H   0.22682281000000      1.62574866000000      0.19083835000000
  H   -0.88886361000000      0.98998617000000      1.38737715000000
  H   1.32683565000000      0.24686559000000      1.98990796000000
  H   0.43554867000000     -1.15651333000000      1.43991811000000
  H   2.74295649000000     -1.16703018000000      0.50031352000000
  H   2.47478724000000      0.41557701000000     -0.22838070000000
  H   1.57133676000000     -0.98340273000000     -0.80715992000000
