# Supplementary material for: Beyond Strain Release: Delocalization-Enabled Organic Reactivity
Source: J Org Chem. 2024 Jul 6;89(14):9979–89. doi: 10.1021/acs.joc.4c00857 (PMC11267611; doi:10.1021/acs.joc.4c00857)
Supplement: Supplementary file 2 — jo4c00857_si_002.zip [file jo4c00857_si_002.zip › CartesianCoordinates/Strain_database/molecule_89.xyz]

14
Coordinates from ORCA-job molecule_89_sp_orca
  C   1.78604176000000     -0.37204649000000     -0.19190229000000
  N   0.40600005000000     -0.06287558000000     -0.47731842000000
  C   -0.19634919000000      1.10121341000000      0.19992533000000
  C   -1.51259062000000      0.30768041000000      0.31340871000000
  C   -0.63291891000000     -0.93902240000000      0.09685165000000
  H   2.43024940000000      0.41413063000000     -0.58778776000000
  H   2.06230604000000     -1.31004215000000     -0.67526843000000
  H   1.98265392000000     -0.46880791000000      0.88926560000000
  H   -0.18808744000000      2.02711319000000     -0.37604117000000
  H   0.24953677000000      1.28643451000000      1.18827965000000
  H   -2.17947218000000      0.49289909000000     -0.52513504000000
  H   -2.06229788000000      0.37808732000000      1.24788552000000
  H   -0.99147011000000     -1.72728076000000     -0.56585009000000
  H   -0.32217942000000     -1.38448211000000      1.05334041000000
