# Supplementary material for: Beyond Strain Release: Delocalization-Enabled Organic Reactivity
Source: J Org Chem. 2024 Jul 6;89(14):9979–89. doi: 10.1021/acs.joc.4c00857 (PMC11267611; doi:10.1021/acs.joc.4c00857)
Supplement: Supplementary file 2 — jo4c00857_si_002.zip [file jo4c00857_si_002.zip › CartesianCoordinates/Strain_database/molecule_88.xyz]

19
Coordinates from ORCA-job molecule_88_sp_orca
  C   1.97693400000000      1.12632897000000     -0.24354847000000
  N   0.63700622000000      0.67222194000000     -0.58042791000000
  C   0.08909756000000     -0.35990744000000      0.30006796000000
  C   0.79746536000000     -1.71260338000000      0.18971532000000
  C   -1.40878953000000     -0.50814686000000      0.03125176000000
  C   -2.21172037000000      0.74902216000000      0.34150763000000
  H   2.28348768000000      1.89643184000000     -0.95099903000000
  H   2.74695812000000      0.34329086000000     -0.24196532000000
  H   1.96058692000000      1.57767212000000      0.74965803000000
  H   0.61362889000000      0.33921076000000     -1.53835866000000
  H   0.21540080000000      0.01545270000000      1.32212485000000
  H   0.39655039000000     -2.42542173000000      0.91218989000000
  H   1.86855112000000     -1.62469092000000      0.37065162000000
  H   0.65573778000000     -2.13285357000000     -0.80930529000000
  H   -1.54318013000000     -0.78736966000000     -1.01984597000000
  H   -1.78778112000000     -1.34754485000000      0.61997443000000
  H   -1.83499263000000      1.59502935000000     -0.23020693000000
  H   -2.13898628000000      1.00243113000000      1.40107987000000
  H   -3.26739891000000      0.61141543000000      0.10485132000000
