# Supplementary material for: Beyond Strain Release: Delocalization-Enabled Organic Reactivity
Source: J Org Chem. 2024 Jul 6;89(14):9979–89. doi: 10.1021/acs.joc.4c00857 (PMC11267611; doi:10.1021/acs.joc.4c00857)
Supplement: Supplementary file 2 — jo4c00857_si_002.zip [file jo4c00857_si_002.zip › CartesianCoordinates/Strain_database/molecule_77.xyz]

19
Coordinates from ORCA-job molecule_77_sp_orca
  C   1.71745452000000     -0.63505254000000      0.62867438000000
  N   0.72775251000000     -0.15326976000000     -0.31570327000000
  C   0.95294311000000      1.24687681000000     -0.62786883000000
  C   -0.64924525000000     -0.48744261000000      0.07571124000000
  C   -1.59738483000000     -0.35311763000000     -1.11129425000000
  C   -1.18271147000000      0.28415854000000      1.28921782000000
  H   2.71327324000000     -0.51827783000000      0.19912322000000
  H   1.70895490000000     -0.10176727000000      1.59310191000000
  H   1.55521534000000     -1.69507394000000      0.82494304000000
  H   0.90124373000000      1.90814016000000      0.25130464000000
  H   0.22927196000000      1.59698881000000     -1.36129738000000
  H   1.94652637000000      1.35712490000000     -1.06373489000000
  H   -0.61355543000000     -1.54720074000000      0.34425439000000
  H   -1.19684854000000     -0.87833836000000     -1.97757822000000
  H   -1.75814312000000      0.69065358000000     -1.38447408000000
  H   -2.57141458000000     -0.77706090000000     -0.86418383000000
  H   -1.31078287000000      1.34313704000000      1.06028543000000
  H   -0.51687410000000      0.19995414000000      2.14835456000000
  H   -2.15633877000000     -0.10880721000000      1.58509529000000
