# Supplementary material for: Beyond Strain Release: Delocalization-Enabled Organic Reactivity
Source: J Org Chem. 2024 Jul 6;89(14):9979–89. doi: 10.1021/acs.joc.4c00857 (PMC11267611; doi:10.1021/acs.joc.4c00857)
Supplement: Supplementary file 2 — jo4c00857_si_002.zip [file jo4c00857_si_002.zip › CartesianCoordinates/Strain_database/molecule_63.xyz]

10
Coordinates from ORCA-job molecule_63_sp_orca
  C   -1.19139127000000      0.22744154000000      0.23294818000000
  N   0.00203818000000     -0.55144052000000     -0.05413455000000
  C   1.19663971000000      0.27270443000000     -0.13820213000000
  H   -1.10790864000000      0.65950928000000      1.23153638000000
  H   -2.06669441000000     -0.42099687000000      0.22269558000000
  H   -1.36200199000000      1.05431174000000     -0.47345945000000
  H   -0.12349046000000     -1.05476138000000     -0.92294178000000
  H   2.05075753000000     -0.34296340000000     -0.41785560000000
  H   1.11403553000000      1.10147241000000     -0.85793775000000
  H   1.40443824000000      0.70666309000000      0.84123404000000
