# Supplementary material for: Beyond Strain Release: Delocalization-Enabled Organic Reactivity
Source: J Org Chem. 2024 Jul 6;89(14):9979–89. doi: 10.1021/acs.joc.4c00857 (PMC11267611; doi:10.1021/acs.joc.4c00857)
Supplement: Supplementary file 2 — jo4c00857_si_002.zip [file jo4c00857_si_002.zip › CartesianCoordinates/Strain_database/molecule_49.xyz]

22
Coordinates from ORCA-job molecule_49_sp_orca
  C   -1.28569255000000      1.67099260000000     -0.52598828000000
  C   -0.34237725000000      0.74008067000000      0.18810562000000
  C   -0.86227845000000     -0.17510163000000      1.26759845000000
  C   -0.33698217000000     -0.76585678000000     -0.01640818000000
  C   -1.27428131000000     -1.47934274000000     -0.95394533000000
  C   1.11913721000000     -1.23432115000000      0.02783998000000
  C   1.95699586000000      0.03451655000000     -0.20239299000000
  C   1.11041461000000      1.19007418000000      0.35703379000000
  H   -0.91197489000000      1.92258186000000     -1.52163450000000
  H   -2.27681264000000      1.23247579000000     -0.64105343000000
  H   -1.40298931000000      2.60403831000000      0.03014088000000
  H   -1.93457903000000     -0.19970965000000      1.42198515000000
  H   -0.27524457000000     -0.29555171000000      2.17058491000000
  H   -2.26854384000000     -1.03302203000000     -0.94914235000000
  H   -0.89954004000000     -1.45385261000000     -1.98016007000000
  H   -1.38444069000000     -2.52763342000000     -0.66677195000000
  H   1.35309651000000     -1.69263709000000      0.99223640000000
  H   1.31153379000000     -1.98749744000000     -0.73755650000000
  H   2.95302867000000     -0.02185041000000      0.23927169000000
  H   2.08559842000000      0.18090055000000     -1.27730863000000
  H   1.29672864000000      2.12136894000000     -0.17977166000000
  H   1.34203518000000      1.37629716000000      1.40896576000000
