# Supplementary material for: Beyond Strain Release: Delocalization-Enabled Organic Reactivity
Source: J Org Chem. 2024 Jul 6;89(14):9979–89. doi: 10.1021/acs.joc.4c00857 (PMC11267611; doi:10.1021/acs.joc.4c00857)
Supplement: Supplementary file 2 — jo4c00857_si_002.zip [file jo4c00857_si_002.zip › CartesianCoordinates/Strain_database/molecule_75.xyz]

13
Coordinates from ORCA-job molecule_75_sp_orca
  P   1.66803067000000     -0.00756744000000      0.03948458000000
  C   -0.10341511000000     -0.56179475000000      0.19896941000000
  C   -1.07504310000000      0.53405595000000     -0.23638121000000
  C   -2.53013932000000      0.07990178000000     -0.17670573000000
  H   2.27035735000000     -1.07754051000000      0.74347001000000
  H   1.69156865000000      0.85866650000000      1.15934554000000
  H   -0.22009525000000     -1.43478333000000     -0.44865279000000
  H   -0.32541758000000     -0.88287597000000      1.21731095000000
  H   -0.82975523000000      0.85359546000000     -1.25253488000000
  H   -0.94057942000000      1.41187493000000      0.40175541000000
  H   -2.69836722000000     -0.77738875000000     -0.83070909000000
  H   -3.20718658000000      0.87590598000000     -0.48837531000000
  H   -2.80675006000000     -0.21648755000000      0.83648086000000
