# Supplementary material for: Beyond Strain Release: Delocalization-Enabled Organic Reactivity
Source: J Org Chem. 2024 Jul 6;89(14):9979–89. doi: 10.1021/acs.joc.4c00857 (PMC11267611; doi:10.1021/acs.joc.4c00857)
Supplement: Supplementary file 2 — jo4c00857_si_002.zip [file jo4c00857_si_002.zip › CartesianCoordinates/Strain_database/molecule_61.xyz]

10
Coordinates from ORCA-job molecule_61_sp_orca
  N   -1.12805635000000     -0.42981333000000      0.18320950000000
  C   -0.07075031000000      0.56906162000000      0.01356923000000
  C   1.25756601000000     -0.11506837000000     -0.26112285000000
  H   -0.92824538000000     -1.01338896000000      0.98754890000000
  H   -2.01871689000000      0.01810801000000      0.36063466000000
  H   -0.34193459000000      1.19470199000000     -0.83894520000000
  H   0.03806873000000      1.23916308000000      0.87720034000000
  H   1.55416668000000     -0.74054341000000      0.58358348000000
  H   2.04839223000000      0.61762057000000     -0.42471103000000
  H   1.18195138000000     -0.75264202000000     -1.14138634000000
