# Supplementary material for: Beyond Strain Release: Delocalization-Enabled Organic Reactivity
Source: J Org Chem. 2024 Jul 6;89(14):9979–89. doi: 10.1021/acs.joc.4c00857 (PMC11267611; doi:10.1021/acs.joc.4c00857)
Supplement: Supplementary file 2 — jo4c00857_si_002.zip [file jo4c00857_si_002.zip › CartesianCoordinates/Strain_database/molecule_60.xyz]

7
Coordinates from ORCA-job molecule_60_sp_orca
  C   -0.72172147000000     -0.06316105000000     -0.14898415000000
  N   0.69201799000000      0.09814596000000      0.18800462000000
  H   -0.92542457000000     -0.74135467000000     -0.98621320000000
  H   -1.14397476000000      0.91065875000000     -0.39507414000000
  H   -1.25691146000000     -0.43659983000000      0.72351768000000
  H   1.20739958000000      0.45099795000000     -0.60815738000000
  H   1.10247337000000     -0.79494150000000      0.42865454000000
