# Supplementary material for: Beyond Strain Release: Delocalization-Enabled Organic Reactivity
Source: J Org Chem. 2024 Jul 6;89(14):9979–89. doi: 10.1021/acs.joc.4c00857 (PMC11267611; doi:10.1021/acs.joc.4c00857)
Supplement: Supplementary file 2 — jo4c00857_si_002.zip [file jo4c00857_si_002.zip › CartesianCoordinates/Strain_database/molecule_74.xyz]

13
Coordinates from ORCA-job molecule_74_sp_orca
  N   1.80690943000000     -0.29829322000000      0.34837359000000
  C   0.40337044000000     -0.62709779000000      0.09416461000000
  C   -0.41971487000000      0.63915484000000     -0.08717456000000
  C   -1.89727417000000      0.34737556000000     -0.32348835000000
  H   2.35081845000000     -1.13983983000000      0.49351577000000
  H   2.20472562000000      0.17220274000000     -0.45627566000000
  H   0.25666928000000     -1.27614967000000     -0.78121604000000
  H   0.02830877000000     -1.17763020000000      0.96027117000000
  H   -0.01755369000000      1.20644868000000     -0.93254528000000
  H   -0.29070557000000      1.26614606000000      0.79710080000000
  H   -2.04253181000000     -0.26054269000000     -1.21827057000000
  H   -2.32877821000000     -0.19589778000000      0.51908630000000
  H   -2.46757768000000      1.26742340000000     -0.45137123000000
