# Supplementary material for: Beyond Strain Release: Delocalization-Enabled Organic Reactivity
Source: J Org Chem. 2024 Jul 6;89(14):9979–89. doi: 10.1021/acs.joc.4c00857 (PMC11267611; doi:10.1021/acs.joc.4c00857)
Supplement: Supplementary file 2 — jo4c00857_si_002.zip [file jo4c00857_si_002.zip › CartesianCoordinates/Strain_database/molecule_48.xyz]

22
Coordinates from ORCA-job molecule_48_sp_orca
  C   2.58615312000000      0.67397339000000      0.95253642000000
  C   1.65132337000000     -0.49641407000000      0.65361326000000
  C   0.34727469000000     -0.06657742000000      0.03240963000000
  C   0.27982444000000      0.15627766000000     -1.45689433000000
  C   -0.47891889000000     -0.98862294000000     -0.83155532000000
  C   -1.94463818000000     -0.76538671000000     -0.51980061000000
  C   -1.98646009000000      0.61383917000000      0.16427784000000
  C   -0.62547306000000      0.75040209000000      0.86915452000000
  H   2.13692233000000      1.36502683000000      1.66678318000000
  H   2.80661181000000      1.23372865000000      0.04220831000000
  H   3.53085779000000      0.32851255000000      1.37413824000000
  H   1.44348523000000     -1.04579692000000      1.57784707000000
  H   2.15094352000000     -1.19917566000000     -0.01873172000000
  H   1.16526526000000     -0.09740268000000     -2.02432096000000
  H   -0.27096694000000      1.00065336000000     -1.85042013000000
  H   -0.13379696000000     -1.99387471000000     -1.03616448000000
  H   -2.28603038000000     -1.54236194000000      0.16915856000000
  H   -2.58653690000000     -0.80707952000000     -1.40214486000000
  H   -2.10064092000000      1.39901897000000     -0.58351136000000
  H   -2.82422682000000      0.71169598000000      0.85396685000000
  H   -0.66987096000000      0.31288307000000      1.87165071000000
  H   -0.32538345000000      1.79399805000000      0.98320979000000
