# Supplementary material for: Beyond Strain Release: Delocalization-Enabled Organic Reactivity
Source: J Org Chem. 2024 Jul 6;89(14):9979–89. doi: 10.1021/acs.joc.4c00857 (PMC11267611; doi:10.1021/acs.joc.4c00857)
Supplement: Supplementary file 2 — jo4c00857_si_002.zip [file jo4c00857_si_002.zip › CartesianCoordinates/Strain_database/molecule_70.xyz]

9
Coordinates from ORCA-job molecule_70_sp_orca
  S   0.79595199000000      0.39366112000000     -0.60523614000000
  C   -0.67563091000000      0.30540203000000      0.46870640000000
  C   -1.11560662000000     -1.11195603000000      0.79714606000000
  H   1.64227492000000     -0.20992336000000      0.24001578000000
  H   -0.48886718000000      0.88269009000000      1.37304110000000
  H   -1.44795384000000      0.82995383000000     -0.09432798000000
  H   -2.02310045000000     -1.09819602000000      1.40438871000000
  H   -1.31479912000000     -1.67751970000000     -0.11198863000000
  H   -0.34416380000000     -1.63934645000000      1.35888377000000
