# Supplementary material for: Beyond Strain Release: Delocalization-Enabled Organic Reactivity
Source: J Org Chem. 2024 Jul 6;89(14):9979–89. doi: 10.1021/acs.joc.4c00857 (PMC11267611; doi:10.1021/acs.joc.4c00857)
Supplement: Supplementary file 2 — jo4c00857_si_002.zip [file jo4c00857_si_002.zip › CartesianCoordinates/Strain_database/molecule_64.xyz]

10
Coordinates from ORCA-job molecule_64_sp_orca
  C   -1.28746479000000     -0.07132144000000     -0.02236056000000
  C   0.15435078000000     -0.49223984000000     -0.25071744000000
  N   1.06723798000000      0.50965497000000      0.30361690000000
  H   -1.47649669000000      0.07710050000000      1.04035449000000
  H   -1.50391316000000      0.86693743000000     -0.53775703000000
  H   -1.97920729000000     -0.82457631000000     -0.40060912000000
  H   0.31202374000000     -0.68013633000000     -1.32148753000000
  H   0.34542942000000     -1.43438200000000      0.26665256000000
  H   2.03102565000000      0.23332571000000      0.16184559000000
  H   0.94269625000000      1.39482542000000     -0.17414864000000
