# Supplementary material for: Beyond Strain Release: Delocalization-Enabled Organic Reactivity
Source: J Org Chem. 2024 Jul 6;89(14):9979–89. doi: 10.1021/acs.joc.4c00857 (PMC11267611; doi:10.1021/acs.joc.4c00857)
Supplement: Supplementary file 2 — jo4c00857_si_002.zip [file jo4c00857_si_002.zip › CartesianCoordinates/Strain_database/molecule_58.xyz]

12
Coordinates from ORCA-job molecule_58_sp_orca
  C   1.78027643000000      0.11669985000000      0.19768507000000
  O   0.42375907000000      0.50019051000000      0.18774497000000
  C   -0.43097784000000     -0.55691653000000     -0.20609262000000
  C   -1.85700077000000     -0.05612082000000     -0.18588347000000
  H   2.11360576000000     -0.19922786000000     -0.79791075000000
  H   1.95768512000000     -0.70643636000000      0.89982105000000
  H   2.36129348000000      0.98155247000000      0.50934376000000
  H   -0.15435463000000     -0.90279537000000     -1.21127659000000
  H   -0.30783820000000     -1.40782844000000      0.47753012000000
  H   -2.54191395000000     -0.84984349000000     -0.48561431000000
  H   -2.12924330000000      0.27733425000000      0.81483982000000
  H   -1.97589401000000      0.78193842000000     -0.87168900000000
