# Supplementary material for: Beyond Strain Release: Delocalization-Enabled Organic Reactivity
Source: J Org Chem. 2024 Jul 6;89(14):9979–89. doi: 10.1021/acs.joc.4c00857 (PMC11267611; doi:10.1021/acs.joc.4c00857)
Supplement: Supplementary file 2 — jo4c00857_si_002.zip [file jo4c00857_si_002.zip › CartesianCoordinates/Strain_database/smiles.csv]

ID	Molecule	SMILES
0	cyclopropane	C1CC1
1	cyclobutane	C1CCC1
2	bicyclo[1.1.0]butane	C12CC1C2
3	bicyclo[2.1.0]pentane	C1CC2CC12
4	bicyclo[2.2.0]hexane	C12CCC1CC2
5	bicyclo[3.1.0]hexane	C12CC1CCC2
6	[1.1.1]propellane	C1C2(C3)C13C2
7	[3.1.1]propellane	C12(C3)C3(CCC2)C1
8	[3.2.1]propellane	C1CC2(CCC3)C13C2
9	[2.2.2]propellane	C1CC23CCC12CC3
10	cubane	C12C3C4C1C5C4C3C25
11	oxirane	O1CC1
12	aziridine	N1CC1
13	epiphosphine	P1CC1
14	episulfide	S1CC1
15	oxetane	C1CCO1
16	azetidine	C1CCN1
17	phosphetane	C1CCP1
18	thietane	C1CCS1
19	1-azabicyclo[1.1.0]butane	C12CN1C2
20	1-azabicyclo[2.1.0]pentane	C12CCN1C2
21	ethane	CC
22	propane	CCC
23	butane	CCCC
24	2.5-dimethylhexane	CC(C)CCC(C)C
25	methylcyclopropane	CC1CC1
26	2-methylpentane	CC(C)CCC
27	cyclopentane	C1CCCC1
28	methylcyclobutane	CC1CCC1
29	ethylcyclopropane	CCC1CC1
30	cis-1.2-dimethylcyclopropane	C[C@@H]1[C@H](C)C1
31	cyclohexane	C1CCCCC1
32	ethylcyclobutane	CCC1CCC1
33	cis-1.2-dimethylcyclobutane	C[C@H]1[C@@H](C)CC1
34	methylcyclopentane	CC1CCCC1
35	propylcyclopropane	CCCC1CC1
36	cis-1-ethyl-2-methylcyclopropane	C[C@@H]1[C@H](CC)C1
37	bicyclo[1.1.1]pentane	C1(C2)CC2C1
38	2-methylpropane	CC(C)C
39	2.2.3.3-tetramethylbutane	CC(C)(C)C(C)(C)C
40	1-methylbicyclo[1.1.0]butane	C[C@@]12C[C@]1([H])C2
41	2.2-dimethylbutane	CCC(C)(C)C
42	bicyclo[3.1.1]heptane	C12CC(CCC2)C1
43	1-methylbicyclo[3.1.0]hexane	C[C@@]12C[C@]1([H])CCC2
44	1-ethylbicyclo[1.1.0]butane	CCC[C@@]12C[C@]1([H])C2
45	cis-1-ethyl-3-methylbicyclo[1.1.0]butane	CC[C@@]12C[C@]1(C)C2
46	bicyclo[3.2.1]octane	[C@H]1(C2)CC[C@@H]2CCC1
47	1-methylbicyclo[3.2.0]heptane	C[C@@]12[C@@](CCC2)([H])CC1
48	1-ethylbicyclo[3.1.0]hexane	CC[C@@]12C[C@]1([H])CCC2
49	cis-1.3-dimethylbicyclo[3.1.0]hexane	C[C@@]12C[C@]1(C)CCC2
50	1-propylbicyclo[2.1.0]pentane	CCC[C@]12C[C@@]1([H])CC2
51	cis-1-ethyl-2-methylbicyclo[2.1.0]pentane	CC[C@]12C[C@@]1(C)CC2
52	bicyclo[2.2.2]octane	C12CCC(CC2)CC1
53	1-ethylbicyclo[2.2.0]hexane	CC[C@@]12[C@@](CC2)([H])CC1
54	cis-1.3-dimethylbicyclo[2.2.0]hexane	C[C@@]12[C@@](CC2)(C)CC1
55	tetracyclo[4.2.0.0.0]octane	[C@@H]12[C@H]3C4C1C[C@@H]2[C@@H]3C4
56	methanol	CO
57	ethanol	OCC
58	methoxyethane	COCC
59	dimethylether	COC
60	methylamine	CN
61	ethylamine	NCC
62	ethylmethylamine	CNCC
63	dimethylamine	CNC
64	ethylamine	CCN
65	methylphosphine	CP
66	ethylphopshine	PCC
67	ethylmethylphosphine	CPCC
68	dimethylphosphine	CPC
69	methanethiol	CS
70	ethanethiol	SCC
71	ethylmethylsulfide	CSCC
72	dimethylsulfide	CSC
73	propanol	OCCC
74	propylamine	NCCC
75	propylphosphine	PCCC
76	propanethiol	SCCC
77	isopropyldimethylamine	CN(C)C(C)C
78	ethyldimethylamine	CN(C)CC
79	2-methylaziridine	CC1NC1
80	N-methylaziridine	CN1CC1
81	isopropylamine	NC(C)C
82	pyrrolidine	C1CCCN1
83	2-methylazetidine	CC1CCN1
84	2-ethylaziridine	CCC1NC1
85	N-methyl-2-methylaziridine	CN1C(C)C1
86	propylmethylamine	CNCCC
87	N-ethylaziridine	CCN1CC1
88	N-methylbutan-2amine	CNC(C)CC
89	N-methylazetidine	CN1CCC1
90	DMDO	CC1(OO1)C
91	2.2-dihydroxypropane	CC(O)(O)C
92	dimethylperoxide	COOC
93	isopropanol	OC(C)C
94	hydrogen peroxide	OO
95	2-hydroperoxypropane	CC(OO)C
96	2-hydroperoxypropan-2-ol	CC(OO)(O)C
97	ortho-benzyne	C1=CC=CC#C1
98	Z-hexa-1.3.5-triene	C=C/C=C\C=C
99	benzene	C1=CC=CC=C1
100	hexa-1.5-dien-3-yne	C=CC#CC=C
101	cyclooctyne	C1CCCCCC#C1
102	Z-hex-3-ene	CC/C=C\CC
103	Z-cyclooctene	C1CCCCC/C=C\1
104	hex-3-yne	CCC#CCC
105	cyclooctane	C1CCCCCCC1
106	hexane	CCCCCC
107	oct-4-yne	CCCC#CCCC
108	octane	CCCCCCCC
109	cyclopropene	C1=CC1
110	cyclobutene	C1CC=C1
111	cyclopentene	C1C=CCC1
112	E-hex-3-ene	CC/C=C/CC
113	E-hexa-1.3.5-triene	C=C/C=C/C=C
114	cyclopentyne	C1C#CCC1
115	cyclohexyne	C1#CCCCC1
116	Z-cyclohexene	C1=CCCCC1
117	Z-cycloheptene	C1=CCCCCC1
118	cycloheptyne	C1#CCCCCC1
119	cyclononyne	C1C#CCCCCCC1
120	cyclodecyne	C1CCCCC#CCCC1
121	Z-cyclononene	C1/C=C\CCCCCC1
122	Z-cyclodecene	C1CCCC/C=C\CCC1
123	cycloheptane	C1CCCCCC1
