# Supplementary material for: Beyond Strain Release: Delocalization-Enabled Organic Reactivity
Source: J Org Chem. 2024 Jul 6;89(14):9979–89. doi: 10.1021/acs.joc.4c00857 (PMC11267611; doi:10.1021/acs.joc.4c00857)
Supplement: Supplementary file 2 — jo4c00857_si_002.zip [file jo4c00857_si_002.zip › CartesianCoordinates/Strain_database/molecule_59.xyz]

9
Coordinates from ORCA-job molecule_59_sp_orca
  C   1.14085679000000     -0.26194605000000      0.23617917000000
  O   0.02137519000000      0.13169854000000     -0.52456552000000
  C   -1.16041645000000      0.14141747000000      0.24392779000000
  H   2.00546428000000     -0.24423738000000     -0.42311464000000
  H   1.01517580000000     -1.27500626000000      0.63650820000000
  H   1.31439893000000      0.42303298000000      1.07470681000000
  H   -1.08554412000000      0.84403309000000      1.08236520000000
  H   -1.97186640000000      0.45225168000000     -0.40990480000000
  H   -1.38385023000000     -0.85434402000000      0.64506343000000
