# Supplementary material for: Beyond Strain Release: Delocalization-Enabled Organic Reactivity
Source: J Org Chem. 2024 Jul 6;89(14):9979–89. doi: 10.1021/acs.joc.4c00857 (PMC11267611; doi:10.1021/acs.joc.4c00857)
Supplement: Supplementary file 2 — jo4c00857_si_002.zip [file jo4c00857_si_002.zip › CartesianCoordinates/Strain_database/molecule_65.xyz]

7
Coordinates from ORCA-job molecule_65_sp_orca
  C   -1.21613691000000     -0.00350902000000      0.33247336000000
  P   0.55992772000000     -0.00193241000000     -0.21125952000000
  H   -1.72477543000000      0.83969580000000     -0.13358058000000
  H   -1.69087244000000     -0.91543598000000     -0.02792046000000
  H   -1.34079756000000      0.05893543000000      1.41079363000000
  H   1.04091699000000     -0.96870867000000      0.70305252000000
  H   1.00067253000000      1.08670965000000      0.57782944000000
