# Supplementary material for: Beyond Strain Release: Delocalization-Enabled Organic Reactivity
Source: J Org Chem. 2024 Jul 6;89(14):9979–89. doi: 10.1021/acs.joc.4c00857 (PMC11267611; doi:10.1021/acs.joc.4c00857)
Supplement: Supplementary file 2 — jo4c00857_si_002.zip [file jo4c00857_si_002.zip › CartesianCoordinates/Strain_database/molecule_71.xyz]

12
Coordinates from ORCA-job molecule_71_sp_orca
  C   1.56482949000000      0.65983954000000      0.32211531000000
  S   0.51071826000000     -0.46837301000000     -0.61918920000000
  C   -1.12425594000000      0.23093921000000     -0.25171322000000
  C   -1.58319068000000      0.05143535000000      1.18826966000000
  H   2.59457231000000      0.38919904000000      0.09715390000000
  H   1.39836935000000      1.69169272000000      0.01369425000000
  H   1.40732982000000      0.56543122000000      1.39465472000000
  H   -1.12037340000000      1.28536372000000     -0.53482062000000
  H   -1.80069015000000     -0.28327375000000     -0.93550033000000
  H   -0.92295864000000      0.56790690000000      1.88446835000000
  H   -2.58713338000000      0.45983951000000      1.32105929000000
  H   -1.60077003000000     -1.00358959000000      1.45874941000000
