# Supplementary material for: Beyond Strain Release: Delocalization-Enabled Organic Reactivity
Source: J Org Chem. 2024 Jul 6;89(14):9979–89. doi: 10.1021/acs.joc.4c00857 (PMC11267611; doi:10.1021/acs.joc.4c00857)
Supplement: Supplementary file 2 — jo4c00857_si_002.zip [file jo4c00857_si_002.zip › CartesianCoordinates/Strain_database/molecule_67.xyz]

13
Coordinates from ORCA-job molecule_67_sp_orca
  C   2.02581345000000     -0.27069364000000      0.04461506000000
  P   0.32490503000000      0.04634093000000      0.70313432000000
  C   -0.63114546000000      0.13407650000000     -0.88627661000000
  C   -2.13931557000000      0.13967269000000     -0.64481523000000
  H   2.68684956000000     -0.54538594000000      0.86631798000000
  H   2.05051125000000     -1.05746768000000     -0.70904107000000
  H   2.41056367000000      0.64962581000000     -0.39530690000000
  H   0.00136145000000     -1.29692876000000      1.01853352000000
  H   -0.34882063000000     -0.68947968000000     -1.54535482000000
  H   -0.32919800000000      1.05979587000000     -1.38261532000000
  H   -2.68674822000000      0.23448095000000     -1.58326033000000
  H   -2.46386568000000     -0.78403879000000     -0.16355110000000
  H   -2.43162457000000      0.96894179000000      0.00010989000000
