# Supplementary material for: Beyond Strain Release: Delocalization-Enabled Organic Reactivity
Source: J Org Chem. 2024 Jul 6;89(14):9979–89. doi: 10.1021/acs.joc.4c00857 (PMC11267611; doi:10.1021/acs.joc.4c00857)
Supplement: Supplementary file 2 — jo4c00857_si_002.zip [file jo4c00857_si_002.zip › CartesianCoordinates/Strain_database/molecule_73.xyz]

12
Coordinates from ORCA-job molecule_73_sp_orca
  O   1.79841074000000     -0.11019139000000     -0.33982050000000
  C   0.54069002000000     -0.42957021000000      0.24454748000000
  C   -0.58959709000000      0.45887073000000     -0.24882147000000
  C   -1.93679528000000      0.05757373000000      0.34329371000000
  H   2.00730087000000      0.80312454000000     -0.11797755000000
  H   0.34916095000000     -1.46735569000000     -0.02999024000000
  H   0.59995326000000     -0.38549739000000      1.33894437000000
  H   -0.36650712000000      1.49818691000000      0.01330972000000
  H   -0.62140489000000      0.40836059000000     -1.33906722000000
  H   -2.73522625000000      0.70707581000000     -0.01433272000000
  H   -2.19493129000000     -0.96694378000000      0.07044030000000
  H   -1.92337570000000      0.11695642000000      1.43298008000000
