# Supplementary material for: Beyond Strain Release: Delocalization-Enabled Organic Reactivity
Source: J Org Chem. 2024 Jul 6;89(14):9979–89. doi: 10.1021/acs.joc.4c00857 (PMC11267611; doi:10.1021/acs.joc.4c00857)
Supplement: Supplementary file 2 — jo4c00857_si_002.zip [file jo4c00857_si_002.zip › CartesianCoordinates/Strain_database/molecule_98.xyz]

14
Coordinates from ORCA-job molecule_8_sp_orca
  C   2.58150910000000      0.22776203000000      0.41700192000000
  C   1.27630526000000     -0.05533741000000      0.33117598000000
  C   0.53373155000000     -0.01216768000000     -0.91299372000000
  C   -0.79528228000000     -0.17337525000000     -1.06611245000000
  C   -1.80073322000000     -0.33850601000000     -0.01895933000000
  C   -1.84543808000000      0.31564104000000      1.14558516000000
  H   3.11348172000000      0.16181266000000      1.35544883000000
  H   3.14887424000000      0.53740383000000     -0.45205404000000
  H   0.73851343000000     -0.35596289000000      1.22181148000000
  H   1.12788236000000      0.12477111000000     -1.81085375000000
  H   -1.17509919000000     -0.21028792000000     -2.08185627000000
  H   -2.60573183000000     -1.03026651000000     -0.24934504000000
  H   -1.11345278000000      1.06870140000000      1.40380394000000
  H   -2.63976384000000      0.13260811000000      1.85592190000000
