# Supplementary material for: Beyond Strain Release: Delocalization-Enabled Organic Reactivity
Source: J Org Chem. 2024 Jul 6;89(14):9979–89. doi: 10.1021/acs.joc.4c00857 (PMC11267611; doi:10.1021/acs.joc.4c00857)
Supplement: Supplementary file 2 — jo4c00857_si_002.zip [file jo4c00857_si_002.zip › CartesianCoordinates/Strain_database/molecule_99.xyz]

12
Coordinates from ORCA-job molecule_9_sp_orca
  C   -1.04795026000000     -0.07951191000000     -0.91221234000000
  C   -0.04108743000000     -1.04013064000000     -0.92366445000000
  C   1.00689327000000     -0.96056707000000     -0.01148328000000
  C   1.04794734000000      0.07952357000000      0.91221541000000
  C   0.04109490000000      1.04012366000000      0.92367132000000
  C   -1.00690011000000      0.96056056000000      0.01146960000000
  H   -1.86269671000000     -0.14136699000000     -1.62135719000000
  H   -0.07309317000000     -1.84875433000000     -1.64173776000000
  H   1.78967643000000     -1.70733532000000     -0.02038857000000
  H   1.86272346000000      0.14134828000000      1.62132858000000
  H   0.07305621000000      1.84875616000000      1.64173660000000
  H   -1.78963891000000      1.70737393000000      0.02046291000000
