# Supplementary material for: Beyond Strain Release: Delocalization-Enabled Organic Reactivity
Source: J Org Chem. 2024 Jul 6;89(14):9979–89. doi: 10.1021/acs.joc.4c00857 (PMC11267611; doi:10.1021/acs.joc.4c00857)
Supplement: Supplementary file 2 — jo4c00857_si_002.zip [file jo4c00857_si_002.zip › CartesianCoordinates/Strain_database/molecule_72.xyz]

9
Coordinates from ORCA-job molecule_72_sp_orca
  C   1.36537343000000      0.28853566000000      0.53039518000000
  S   0.00759302000000     -0.32912850000000     -0.48897647000000
  C   -1.38040892000000      0.36306503000000      0.43753715000000
  H   1.29759139000000     -0.09721702000000      1.54711691000000
  H   1.37500325000000      1.37782331000000      0.55105620000000
  H   2.29220669000000     -0.06328404000000      0.08150061000000
  H   -1.40212024000000     -0.02374231000000      1.45587774000000
  H   -2.29257898000000      0.06094732000000     -0.07330279000000
  H   -1.33249012000000      1.45131318000000      0.45930558000000
