# Supplementary material for: Beyond Strain Release: Delocalization-Enabled Organic Reactivity
Source: J Org Chem. 2024 Jul 6;89(14):9979–89. doi: 10.1021/acs.joc.4c00857 (PMC11267611; doi:10.1021/acs.joc.4c00857)
Supplement: Supplementary file 2 — jo4c00857_si_002.zip [file jo4c00857_si_002.zip › CartesianCoordinates/Strain_database/molecule_66.xyz]

10
Coordinates from ORCA-job molecule_66_sp_orca
  P   1.08704880000000     -0.21141684000000     -0.03132937000000
  C   -0.74977592000000     -0.41521024000000     -0.22836311000000
  C   -1.61766422000000      0.74750312000000      0.23972517000000
  H   1.07547080000000      0.25768773000000      1.30511982000000
  H   1.18467909000000      1.09242787000000     -0.57609410000000
  H   -1.01434796000000     -1.33222398000000      0.30350245000000
  H   -0.92235424000000     -0.62307614000000     -1.28706671000000
  H   -1.37408177000000      1.66019593000000     -0.30483687000000
  H   -2.67785744000000      0.53679544000000      0.08558162000000
  H   -1.46564326000000      0.94535292000000      1.30114659000000
