# Supplementary material for: Beyond Strain Release: Delocalization-Enabled Organic Reactivity
Source: J Org Chem. 2024 Jul 6;89(14):9979–89. doi: 10.1021/acs.joc.4c00857 (PMC11267611; doi:10.1021/acs.joc.4c00857)
Supplement: Supplementary file 2 — jo4c00857_si_002.zip [file jo4c00857_si_002.zip › CartesianCoordinates/Strain_database/molecule_29.xyz]

15
Coordinates from ORCA-job molecule_29_sp_orca
  C   2.07967283000000     -0.01198368000000      0.48296680000000
  C   0.96566527000000      0.21942870000000     -0.53418602000000
  C   -0.31821558000000     -0.47508544000000     -0.15567717000000
  C   -1.26496529000000      0.18521007000000      0.80772809000000
  C   -1.63752658000000      0.04769434000000     -0.64656128000000
  H   2.99805623000000      0.49913421000000      0.19177248000000
  H   1.78712215000000      0.35319856000000      1.46838571000000
  H   2.30570592000000     -1.07550971000000      0.57782122000000
  H   1.28920824000000     -0.12384963000000     -1.52109625000000
  H   0.77112149000000      1.29172978000000     -0.63019564000000
  H   -0.24030825000000     -1.55337541000000     -0.07187076000000
  H   -1.78652144000000     -0.42896639000000      1.52761771000000
  H   -1.00115191000000      1.17118882000000      1.16637105000000
  H   -2.40931174000000     -0.66151045000000     -0.90905004000000
  H   -1.62420446000000      0.94187777000000     -1.25483796000000
