# Supplementary material for: Beyond Strain Release: Delocalization-Enabled Organic Reactivity
Source: J Org Chem. 2024 Jul 6;89(14):9979–89. doi: 10.1021/acs.joc.4c00857 (PMC11267611; doi:10.1021/acs.joc.4c00857)
Supplement: Supplementary file 2 — jo4c00857_si_002.zip [file jo4c00857_si_002.zip › CartesianCoordinates/Strain_database/molecule_15.xyz]

10
Coordinates from ORCA-job molecule_15_sp_orca
  C   -0.60846949000000     -0.83676818000000     -0.07051371000000
  C   0.91249883000000     -0.65053166000000      0.04797343000000
  C   0.58742169000000      0.85137229000000      0.07358567000000
  O   -0.83142558000000      0.59312094000000     -0.04787664000000
  H   -1.09306315000000     -1.33113147000000      0.77342421000000
  H   -0.96225277000000     -1.28287699000000     -1.00167412000000
  H   1.35902274000000     -1.04436791000000      0.95716454000000
  H   1.48744108000000     -0.98435982000000     -0.81176315000000
  H   0.82145653000000      1.37156505000000      1.00424289000000
  H   0.96231043000000      1.43411306000000     -0.76969242000000
