# Supplementary material for: Beyond Strain Release: Delocalization-Enabled Organic Reactivity
Source: J Org Chem. 2024 Jul 6;89(14):9979–89. doi: 10.1021/acs.joc.4c00857 (PMC11267611; doi:10.1021/acs.joc.4c00857)
Supplement: Supplementary file 2 — jo4c00857_si_002.zip [file jo4c00857_si_002.zip › CartesianCoordinates/Strain_database/molecule_14.xyz]

7
Coordinates from ORCA-job molecule_14_sp_orca
  S   -0.00490782000000      0.79350681000000     -0.03434529000000
  C   0.74493921000000     -0.86229463000000      0.05072702000000
  C   -0.73420981000000     -0.87259105000000      0.02436165000000
  H   1.24022638000000     -1.09444914000000      0.98351828000000
  H   1.27324398000000     -1.17329303000000     -0.84005705000000
  H   -1.25914082000000     -1.11184526000000      0.93897351000000
  H   -1.22605215000000     -1.19072859000000     -0.88459137000000
