# Supplementary material for: Beyond Strain Release: Delocalization-Enabled Organic Reactivity
Source: J Org Chem. 2024 Jul 6;89(14):9979–89. doi: 10.1021/acs.joc.4c00857 (PMC11267611; doi:10.1021/acs.joc.4c00857)
Supplement: Supplementary file 2 — jo4c00857_si_002.zip [file jo4c00857_si_002.zip › CartesianCoordinates/Strain_database/molecule_28.xyz]

15
Coordinates from ORCA-job molecule_28_sp_orca
  C   1.75096870000000      0.19627488000000     -0.25236395000000
  C   0.48198313000000      0.18151846000000      0.58288278000000
  C   -0.38236433000000     -1.09180859000000      0.37710441000000
  C   -1.26728133000000     -0.29783255000000     -0.61457743000000
  C   -0.67728383000000      1.01026383000000     -0.03370749000000
  H   1.53683338000000     -0.03999605000000     -1.29706602000000
  H   2.22759221000000      1.17793204000000     -0.22466224000000
  H   2.47035363000000     -0.53859140000000      0.11381666000000
  H   0.72131230000000      0.41784948000000      1.62070677000000
  H   -0.92973584000000     -1.36335234000000      1.27957027000000
  H   0.12976485000000     -1.97731474000000     -0.00052688000000
  H   -0.96891195000000     -0.45811234000000     -1.64973494000000
  H   -2.34487238000000     -0.43495009000000     -0.54274711000000
  H   -0.39950826000000      1.79494547000000     -0.73806096000000
  H   -1.32298188000000      1.44046438000000      0.73162374000000
