# Supplementary material for: Beyond Strain Release: Delocalization-Enabled Organic Reactivity
Source: J Org Chem. 2024 Jul 6;89(14):9979–89. doi: 10.1021/acs.joc.4c00857 (PMC11267611; doi:10.1021/acs.joc.4c00857)
Supplement: Supplementary file 2 — jo4c00857_si_002.zip [file jo4c00857_si_002.zip › CartesianCoordinates/Strain_database/molecule_119.xyz]

23
Coordinates from ORCA-job molecule_12_sp_orca
  C   2.21009238000000     -0.59455797000000     -0.33210647000000
  C   1.50788444000000     -0.02849780000000      0.81430060000000
  C   0.64811969000000      0.43627338000000      1.52529378000000
  C   -0.64030393000000      0.89168092000000      2.03556943000000
  C   -1.61451850000000      0.97532466000000      0.83888294000000
  C   -1.72351338000000     -0.34360995000000      0.04186625000000
  C   -1.32611546000000     -0.25109442000000     -1.43884311000000
  C   0.14817752000000      0.04553651000000     -1.75111618000000
  C   1.14503897000000     -1.06394041000000     -1.34868879000000
  H   2.85610067000000      0.16003552000000     -0.78888608000000
  H   2.85219409000000     -1.42899543000000     -0.04336139000000
  H   -1.02158997000000      0.18728935000000      2.77980317000000
  H   -0.56149252000000      1.86242366000000      2.52886589000000
  H   -2.59622486000000      1.27674280000000      1.21022619000000
  H   -1.27069339000000      1.77815223000000      0.18315414000000
  H   -2.75434205000000     -0.70171548000000      0.08319173000000
  H   -1.11913042000000     -1.11116558000000      0.52903249000000
  H   -1.59914625000000     -1.19222479000000     -1.92664780000000
  H   -1.93915747000000      0.52218155000000     -1.91261315000000
  H   0.22657762000000      0.22344930000000     -2.82569181000000
  H   0.43623131000000      0.98208189000000     -1.26983752000000
  H   0.60641848000000     -1.90409138000000     -0.90513823000000
  H   1.65569179000000     -1.45391085000000     -2.23167905000000
