# Supplementary material for: Beyond Strain Release: Delocalization-Enabled Organic Reactivity
Source: J Org Chem. 2024 Jul 6;89(14):9979–89. doi: 10.1021/acs.joc.4c00857 (PMC11267611; doi:10.1021/acs.joc.4c00857)
Supplement: Supplementary file 2 — jo4c00857_si_002.zip [file jo4c00857_si_002.zip › CartesianCoordinates/Strain_database/molecule_16.xyz]

11
Coordinates from ORCA-job molecule_16_sp_orca
  C   -0.11844998000000     -1.01887834000000      0.25340198000000
  C   1.08612601000000     -0.06020986000000      0.15915899000000
  C   0.03886168000000      1.05527837000000     -0.03511929000000
  N   -0.94273220000000      0.01289900000000     -0.42113569000000
  H   -0.05893583000000     -1.96970166000000     -0.27634027000000
  H   -0.40630120000000     -1.20617267000000      1.29383043000000
  H   1.67365612000000     -0.22990108000000     -0.74031422000000
  H   1.74465798000000      0.00974198000000      1.02087912000000
  H   0.22742363000000      1.80697689000000     -0.80163336000000
  H   -0.19657418000000      1.55825427000000      0.90929725000000
  H   -1.87736820000000      0.13527315000000     -0.05109192000000
