# Supplementary material for: Beyond Strain Release: Delocalization-Enabled Organic Reactivity
Source: J Org Chem. 2024 Jul 6;89(14):9979–89. doi: 10.1021/acs.joc.4c00857 (PMC11267611; doi:10.1021/acs.joc.4c00857)
Supplement: Supplementary file 2 — jo4c00857_si_002.zip [file jo4c00857_si_002.zip › CartesianCoordinates/Strain_database/molecule_17.xyz]

11
Coordinates from ORCA-job molecule_17_sp_orca
  C   -0.74004986000000     -0.98099137000000      0.17193376000000
  C   -1.31830851000000      0.33277819000000     -0.39086849000000
  C   -0.14235725000000      1.23194330000000      0.04013861000000
  P   1.00401433000000     -0.26408976000000      0.11884949000000
  H   -1.02022385000000     -1.13372490000000      1.21504251000000
  H   -0.93381905000000     -1.89710380000000     -0.38114642000000
  H   -2.30522120000000      0.62129707000000     -0.02143819000000
  H   -1.36404825000000      0.28027160000000     -1.47941689000000
  H   0.13321750000000      2.05392617000000     -0.61644721000000
  H   -0.27667466000000      1.61896317000000      1.05110948000000
  H   1.13756048000000     -0.38399121000000     -1.28937051000000
