# Supplementary material for: Beyond Strain Release: Delocalization-Enabled Organic Reactivity
Source: J Org Chem. 2024 Jul 6;89(14):9979–89. doi: 10.1021/acs.joc.4c00857 (PMC11267611; doi:10.1021/acs.joc.4c00857)
Supplement: Supplementary file 2 — jo4c00857_si_002.zip [file jo4c00857_si_002.zip › CartesianCoordinates/Strain_database/molecule_118.xyz]

17
Coordinates from ORCA-job molecule_11_sp_orca
  C   1.06101966000000      0.99753193000000      0.17087288000000
  C   -0.05482048000000      1.40595678000000      0.40896528000000
  C   -1.47232680000000      1.06056591000000      0.52047529000000
  C   -1.59553033000000     -0.31068876000000     -0.19165895000000
  C   -0.46487877000000     -1.32871636000000      0.10513381000000
  C   0.84501565000000     -1.20551699000000     -0.71449303000000
  C   1.87025076000000     -0.16547307000000     -0.19529015000000
  H   -2.14207150000000      1.79245668000000      0.06739735000000
  H   -1.75753873000000      0.97273325000000      1.57197383000000
  H   -1.62944704000000     -0.13677928000000     -1.27011299000000
  H   -2.55409493000000     -0.75734094000000      0.08554327000000
  H   -0.23226176000000     -1.31903978000000      1.17469815000000
  H   -0.87329013000000     -2.31947565000000     -0.10552520000000
  H   0.58520230000000     -0.94834527000000     -1.74439580000000
  H   1.33355550000000     -2.18298690000000     -0.74771295000000
  H   2.62568193000000      0.04367953000000     -0.95364664000000
  H   2.39534515000000     -0.55074686000000      0.68244672000000
