# Supplementary material for: Beyond Strain Release: Delocalization-Enabled Organic Reactivity
Source: J Org Chem. 2024 Jul 6;89(14):9979–89. doi: 10.1021/acs.joc.4c00857 (PMC11267611; doi:10.1021/acs.joc.4c00857)
Supplement: Supplementary file 2 — jo4c00857_si_002.zip [file jo4c00857_si_002.zip › CartesianCoordinates/Strain_database/molecule_120.xyz]

26
Coordinates from ORCA-job molecule_13_sp_orca
  C   -0.19013203000000     -1.63086137000000      1.22990158000000
  C   0.47994885000000     -0.32049995000000      1.68274333000000
  C   -0.45376703000000      0.83380835000000      2.07986095000000
  C   -1.25017179000000      1.57279120000000      0.99960928000000
  C   -0.39997255000000      2.34301036000000     -0.03257911000000
  C   0.17850573000000      1.42893439000000     -1.00988058000000
  C   0.53384691000000      0.51542279000000     -1.71616227000000
  C   0.83648302000000     -0.79889734000000     -2.27305577000000
  C   0.83420551000000     -1.83500486000000     -1.12945720000000
  C   -0.44907656000000     -1.80506627000000     -0.27285075000000
  H   -1.13495540000000     -1.75045268000000      1.76964215000000
  H   0.44152253000000     -2.46449272000000      1.55112238000000
  H   1.19505794000000      0.01863487000000      0.93281825000000
  H   1.07057444000000     -0.54637243000000      2.57449278000000
  H   -1.16669165000000      0.45271339000000      2.81807614000000
  H   0.14965285000000      1.57963502000000      2.60808246000000
  H   -1.89392739000000      2.29657507000000      1.50648222000000
  H   -1.91357250000000      0.88861593000000      0.46708396000000
  H   -1.02705260000000      3.07841388000000     -0.54220552000000
  H   0.38375815000000      2.90670151000000      0.48193677000000
  H   0.08219040000000     -1.06337673000000     -3.01934538000000
  H   1.80079225000000     -0.80516858000000     -2.78516398000000
  H   1.70305868000000     -1.63741625000000     -0.49847871000000
  H   0.98455926000000     -2.82761551000000     -1.55866968000000
  H   -1.00088469000000     -2.73702440000000     -0.41417140000000
  H   -1.10246426000000     -1.00753873000000     -0.62633470000000
