# Supplementary material for: Beyond Strain Release: Delocalization-Enabled Organic Reactivity
Source: J Org Chem. 2024 Jul 6;89(14):9979–89. doi: 10.1021/acs.joc.4c00857 (PMC11267611; doi:10.1021/acs.joc.4c00857)
Supplement: Supplementary file 2 — jo4c00857_si_002.zip [file jo4c00857_si_002.zip › CartesianCoordinates/Strain_database/molecule_108.xyz]

26
Coordinates from ORCA-job molecule_1_sp_orca
  C   -4.41972840000000     -0.14358930000000      0.68778629000000
  C   -3.13330641000000     -0.71162229000000      0.09811583000000
  C   -1.90651397000000      0.13534903000000      0.42104809000000
  C   -0.61322980000000     -0.42287687000000     -0.16304380000000
  C   0.61294613000000      0.42401005000000      0.16143561000000
  C   1.90633307000000     -0.13472384000000     -0.42193811000000
  C   3.13341073000000      0.71135184000000     -0.09772772000000
  C   4.42006678000000      0.14219564000000     -0.68579798000000
  H   -4.35451882000000     -0.07505289000000      1.77525174000000
  H   -5.28142367000000     -0.76621479000000      0.44478354000000
  H   -4.61540668000000      0.85991816000000      0.30539380000000
  H   -3.23435100000000     -0.79759342000000     -0.98779274000000
  H   -2.97630517000000     -1.72784491000000      0.47141903000000
  H   -1.80479646000000      0.22234107000000      1.50804540000000
  H   -2.06262535000000      1.15297161000000      0.04754109000000
  H   -0.71527533000000     -0.50888007000000     -1.24994317000000
  H   -0.45822788000000     -1.44071222000000      0.20991555000000
  H   0.45821902000000      1.44164683000000     -0.21218199000000
  H   0.71461918000000      0.51063036000000      1.24831901000000
  H   1.80538353000000     -0.22110573000000     -1.50905757000000
  H   2.06153773000000     -1.15263437000000     -0.04883884000000
  H   2.97766156000000      1.72761028000000     -0.47146801000000
  H   3.23321621000000      0.79750456000000      0.98827808000000
  H   5.28207099000000      0.76381905000000     -0.44132849000000
  H   4.35635461000000      0.07413813000000     -1.77338146000000
  H   4.61412816000000     -0.86166485000000     -0.30350376000000
