# Supplementary material for: Beyond Strain Release: Delocalization-Enabled Organic Reactivity
Source: J Org Chem. 2024 Jul 6;89(14):9979–89. doi: 10.1021/acs.joc.4c00857 (PMC11267611; doi:10.1021/acs.joc.4c00857)
Supplement: Supplementary file 2 — jo4c00857_si_002.zip [file jo4c00857_si_002.zip › CartesianCoordinates/Strain_database/molecule_9.xyz]

20
Coordinates from ORCA-job molecule_9_sp_orca
  C   1.39714195000000      0.11393351000000     -1.02225156000000
  C   0.98701103000000     -1.32160808000000     -0.53773360000000
  C   -0.20151798000000     -0.70338170000000      0.23650173000000
  C   -0.02344800000000     -0.27531462000000      1.71272667000000
  C   0.38900686000000      1.16013631000000      1.22986162000000
  C   0.20151976000000      0.70345368000000     -0.23663748000000
  C   -1.16968211000000      0.87971501000000     -0.93175372000000
  C   -1.58005345000000     -0.55692865000000     -0.45076558000000
  H   1.34721059000000      0.26209196000000     -2.10144214000000
  H   2.37592717000000      0.44937155000000     -0.67795197000000
  H   1.72679817000000     -1.81930900000000      0.09004759000000
  H   0.70130365000000     -2.00804365000000     -1.33538438000000
  H   -0.93582435000000     -0.31127322000000      2.30884460000000
  H   0.75545872000000     -0.81664488000000      2.25058666000000
  H   1.40747605000000      1.45286766000000      1.48707144000000
  H   -0.28388755000000      1.95809023000000      1.54548400000000
  H   -1.11762333000000      1.00101878000000     -2.01418726000000
  H   -1.78129681000000      1.68724034000000     -0.52807275000000
  H   -1.76359864000000     -1.27112757000000     -1.25411936000000
  H   -2.43168229000000     -0.58434729000000      0.22974189000000
