# Supplementary material for: Beyond Strain Release: Delocalization-Enabled Organic Reactivity
Source: J Org Chem. 2024 Jul 6;89(14):9979–89. doi: 10.1021/acs.joc.4c00857 (PMC11267611; doi:10.1021/acs.joc.4c00857)
Supplement: Supplementary file 2 — jo4c00857_si_002.zip [file jo4c00857_si_002.zip › CartesianCoordinates/Strain_database/molecule_8.xyz]

20
Coordinates from ORCA-job molecule_8_sp_orca
  C   -1.41003514000000     -0.07240596000000     -1.25763477000000
  C   -1.18145190000000     -1.40004924000000     -0.46806526000000
  C   -0.21798976000000     -0.65820610000000      0.46925541000000
  C   1.26552815000000     -0.84664447000000      0.66488774000000
  C   1.85398510000000      0.56940831000000      0.42069519000000
  C   0.90204894000000      1.26411944000000     -0.59048334000000
  C   -0.44192336000000      0.64255351000000     -0.30435997000000
  C   -0.90305452000000      0.50798257000000      1.11557030000000
  H   -1.02812110000000     -0.12701093000000     -2.27629458000000
  H   -2.42856771000000      0.31848034000000     -1.28854415000000
  H   -0.67866657000000     -2.15648611000000     -1.06933965000000
  H   -2.05451411000000     -1.85440981000000      0.00362964000000
  H   1.63608571000000     -1.54239614000000     -0.09285936000000
  H   1.55730403000000     -1.24205953000000      1.64026585000000
  H   1.87064402000000      1.12914207000000      1.35676852000000
  H   2.88244032000000      0.53229094000000      0.06083972000000
  H   1.19568075000000      1.01498423000000     -1.61385548000000
  H   0.93841579000000      2.35164583000000     -0.49699030000000
  H   -1.96567700000000      0.44548779000000      1.31834401000000
  H   -0.34146605000000      1.04980211000000      1.86383691000000
