# Supplementary material for: Beyond Strain Release: Delocalization-Enabled Organic Reactivity
Source: J Org Chem. 2024 Jul 6;89(14):9979–89. doi: 10.1021/acs.joc.4c00857 (PMC11267611; doi:10.1021/acs.joc.4c00857)
Supplement: Supplementary file 2 — jo4c00857_si_002.zip [file jo4c00857_si_002.zip › CartesianCoordinates/Strain_database/molecule_109.xyz]

7
Coordinates from ORCA-job molecule_2_sp_orca
  C   -0.52072599000000     -0.61222086000000      0.01879924000000
  C   -0.43524614000000      0.67541457000000     -0.02565978000000
  C   0.87982390000000     -0.05815729000000      0.00632123000000
  H   -1.12116393000000     -1.50214168000000      0.04699607000000
  H   -0.91279605000000      1.63662350000000     -0.06169069000000
  H   1.47510863000000     -0.12901791000000     -0.90041952000000
  H   1.46624030000000     -0.06547837000000      0.92154061000000
