# Supplementary material for: Beyond Strain Release: Delocalization-Enabled Organic Reactivity
Source: J Org Chem. 2024 Jul 6;89(14):9979–89. doi: 10.1021/acs.joc.4c00857 (PMC11267611; doi:10.1021/acs.joc.4c00857)
Supplement: Supplementary file 2 — jo4c00857_si_002.zip [file jo4c00857_si_002.zip › CartesianCoordinates/Strain_database/molecule_121.xyz]

25
Coordinates from ORCA-job molecule_14_sp_orca
  C   -0.19923262000000      1.74309820000000     -0.59879872000000
  C   -1.01949114000000      0.72366979000000     -1.33584231000000
  C   -0.68789424000000     -0.50641815000000     -1.73066754000000
  C   0.61660204000000     -1.24936936000000     -1.57677259000000
  C   1.40628919000000     -1.11824278000000     -0.26808700000000
  C   0.68926731000000     -1.57215222000000      1.00604213000000
  C   -0.41104780000000     -0.65845066000000      1.56265890000000
  C   0.03492546000000      0.79530230000000      1.82311908000000
  C   -0.55356438000000      1.86368451000000      0.89487041000000
  H   -0.38995454000000      2.71384616000000     -1.06493014000000
  H   0.86820717000000      1.55913813000000     -0.71431452000000
  H   -2.03541610000000      1.04366955000000     -1.55201986000000
  H   -1.45848825000000     -1.06207204000000     -2.25617704000000
  H   1.27825258000000     -0.96680664000000     -2.40394941000000
  H   0.40659340000000     -2.31147459000000     -1.73053456000000
  H   2.30088945000000     -1.73692663000000     -0.38249319000000
  H   1.77554153000000     -0.10158839000000     -0.14071255000000
  H   1.44824672000000     -1.68983608000000      1.78606095000000
  H   0.27133878000000     -2.57047777000000      0.84062303000000
  H   -0.74650256000000     -1.10065356000000      2.50364820000000
  H   -1.27568367000000     -0.66697925000000      0.90198962000000
  H   1.12693521000000      0.85729362000000      1.78574750000000
  H   -0.23591836000000      1.07402263000000      2.84399944000000
  H   -1.64344486000000      1.86712070000000      0.99785142000000
  H   -0.21126009000000      2.84003694000000      1.24818984000000
