# Supplementary material for: Beyond Strain Release: Delocalization-Enabled Organic Reactivity
Source: J Org Chem. 2024 Jul 6;89(14):9979–89. doi: 10.1021/acs.joc.4c00857 (PMC11267611; doi:10.1021/acs.joc.4c00857)
Supplement: Supplementary file 2 — jo4c00857_si_002.zip [file jo4c00857_si_002.zip › CartesianCoordinates/Strain_database/molecule_123.xyz]

21
Coordinates from ORCA-job molecule_16_sp_orca
  C   -1.19349154000000      0.97654369000000     -0.49121817000000
  C   -1.71739943000000     -0.41178386000000     -0.10183686000000
  C   -0.66981111000000     -1.42277774000000      0.38131214000000
  C   0.67316191000000     -1.40009993000000     -0.35677040000000
  C   1.65994034000000     -0.37728600000000      0.21245085000000
  C   1.32246363000000      1.09183764000000     -0.03606998000000
  C   -0.07653274000000      1.54311592000000      0.39208058000000
  H   -0.82817089000000      0.95346677000000     -1.52184924000000
  H   -2.04153857000000      1.66521749000000     -0.49550975000000
  H   -2.24508377000000     -0.82801266000000     -0.96425929000000
  H   -2.46963350000000     -0.30281066000000      0.68412113000000
  H   -1.10969464000000     -2.42026041000000      0.31046552000000
  H   -0.47168432000000     -1.26381497000000      1.44509196000000
  H   1.13202285000000     -2.38845395000000     -0.27686766000000
  H   0.51864806000000     -1.22414716000000     -1.42627248000000
  H   2.65477174000000     -0.57224877000000     -0.19749385000000
  H   1.73773087000000     -0.54858966000000      1.29148531000000
  H   1.43403674000000      1.30836888000000     -1.10395153000000
  H   2.06918652000000      1.70434224000000      0.47678694000000
  H   -0.25307778000000      1.28843576000000      1.44211132000000
  H   -0.10762605000000      2.63387261000000      0.33675941000000
