# Supplementary material for: Beyond Strain Release: Delocalization-Enabled Organic Reactivity
Source: J Org Chem. 2024 Jul 6;89(14):9979–89. doi: 10.1021/acs.joc.4c00857 (PMC11267611; doi:10.1021/acs.joc.4c00857)
Supplement: Supplementary file 2 — jo4c00857_si_002.zip [file jo4c00857_si_002.zip › CartesianCoordinates/Strain_database/molecule_10.xyz]

16
Coordinates from ORCA-job molecule_10_sp_orca
  C   0.12155979000000     -0.61382991000000     -1.20371732000000
  C   1.16776190000000     -0.68936228000000     -0.04020002000000
  C   1.03705233000000      0.85642397000000      0.17766648000000
  C   -0.00912740000000      0.93198727000000     -0.98586818000000
  C   -1.16776189000000      0.68936169000000      0.04020655000000
  C   -0.12156500000000      0.61383143000000      1.20371639000000
  C   0.00913232000000     -0.93198878000000      0.98586699000000
  C   -1.03705202000000     -0.85642349000000     -0.17767074000000
  H   0.21892889000000     -1.10547927000000     -2.16742211000000
  H   2.10269361000000     -1.24142476000000     -0.07244687000000
  H   1.86737341000000      1.54213489000000      0.31994538000000
  H   -0.01647148000000      1.67816885000000     -1.77517273000000
  H   -2.10269006000000      1.24143742000000      0.07233012000000
  H   -0.21883084000000      1.10545418000000      2.16744497000000
  H   0.01637553000000     -1.67814808000000      1.77519346000000
  H   -1.86737956000000     -1.54214220000000     -0.31987351000000
