# Supplementary material for: Beyond Strain Release: Delocalization-Enabled Organic Reactivity
Source: J Org Chem. 2024 Jul 6;89(14):9979–89. doi: 10.1021/acs.joc.4c00857 (PMC11267611; doi:10.1021/acs.joc.4c00857)
Supplement: Supplementary file 2 — jo4c00857_si_002.zip [file jo4c00857_si_002.zip › CartesianCoordinates/Strain_database/molecule_38.xyz]

14
Coordinates from ORCA-job molecule_38_sp_orca
  C   1.38836026000000     -0.33338227000000      0.28417654000000
  C   0.05599115000000      0.04191348000000     -0.36026539000000
  C   -0.46285279000000      1.36663689000000      0.19411824000000
  C   -0.97357728000000     -1.06923376000000     -0.16906202000000
  H   1.77973882000000     -1.26540173000000     -0.12666768000000
  H   1.26797191000000     -0.46876627000000      1.36192039000000
  H   2.13795035000000      0.44404179000000      0.12829771000000
  H   0.22317638000000      0.16708468000000     -1.43535933000000
  H   0.25669349000000      2.17181294000000      0.03751276000000
  H   -0.64510085000000      1.28714526000000      1.26873917000000
  H   -1.40095770000000      1.65633737000000     -0.28204072000000
  H   -1.17257964000000     -1.22855297000000      0.89369452000000
  H   -0.62094667000000     -2.01359857000000     -0.58669476000000
  H   -1.92033738000000     -0.82081638000000     -0.65129288000000
