# Supplementary material for: Beyond Strain Release: Delocalization-Enabled Organic Reactivity
Source: J Org Chem. 2024 Jul 6;89(14):9979–89. doi: 10.1021/acs.joc.4c00857 (PMC11267611; doi:10.1021/acs.joc.4c00857)
Supplement: Supplementary file 2 — jo4c00857_si_002.zip [file jo4c00857_si_002.zip › CartesianCoordinates/Strain_database/molecule_39.xyz]

26
Coordinates from ORCA-job molecule_39_sp_orca
  C   -1.47469351000000      0.94026007000000     -0.89268199000000
  C   -0.76776711000000     -0.15604192000000     -0.08205481000000
  C   -1.46612557000000     -0.24898608000000      1.28268281000000
  C   -0.99010263000000     -1.48994162000000     -0.81007660000000
  C   0.76778108000000      0.15596183000000      0.08215936000000
  C   1.52976428000000     -1.06522200000000      0.61752007000000
  C   0.99843160000000      1.31533421000000      1.06262258000000
  C   1.40272251000000      0.54860592000000     -1.26010159000000
  H   -2.55213732000000      0.76606029000000     -0.88305127000000
  H   -1.15409303000000      0.94594039000000     -1.93399458000000
  H   -1.30112630000000      1.93396584000000     -0.47901387000000
  H   -0.97422987000000     -0.95811220000000      1.94895624000000
  H   -1.50563689000000      0.71682338000000      1.78539778000000
  H   -2.49434239000000     -0.58871058000000      1.14570451000000
  H   -2.05305538000000     -1.61887221000000     -1.02210902000000
  H   -0.67189695000000     -2.33976164000000     -0.20698955000000
  H   -0.46010131000000     -1.53237409000000     -1.76202738000000
  H   1.56172905000000     -1.87508240000000     -0.11070852000000
  H   1.09078160000000     -1.45331694000000      1.53705289000000
  H   2.56084679000000     -0.78500205000000      0.84059172000000
  H   0.73325522000000      1.04284463000000      2.08361044000000
  H   0.42842450000000      2.20389933000000      0.78993128000000
  H   2.05444696000000      1.59161830000000      1.06144004000000
  H   2.48444402000000      0.63471063000000     -1.14247869000000
  H   1.03544642000000      1.51029697000000     -1.61715267000000
  H   1.21711748000000     -0.19457540000000     -2.03599130000000
