# Supplementary material for: Beyond Strain Release: Delocalization-Enabled Organic Reactivity
Source: J Org Chem. 2024 Jul 6;89(14):9979–89. doi: 10.1021/acs.joc.4c00857 (PMC11267611; doi:10.1021/acs.joc.4c00857)
Supplement: Supplementary file 2 — jo4c00857_si_002.zip [file jo4c00857_si_002.zip › CartesianCoordinates/Strain_database/molecule_122.xyz]

28
Coordinates from ORCA-job molecule_15_sp_orca
  C   -1.22945279000000     -1.56227879000000      0.60265302000000
  C   -2.40680597000000     -0.58129485000000      0.52373481000000
  C   -2.14121966000000      0.85157380000000      1.01222298000000
  C   -1.07585602000000      1.65214946000000      0.25048429000000
  C   0.36987492000000      1.35390318000000      0.70916817000000
  C   1.38597793000000      1.57713822000000     -0.37136095000000
  C   2.10748261000000      0.69433385000000     -1.07197868000000
  C   2.20928458000000     -0.81147072000000     -1.03841281000000
  C   1.24988567000000     -1.60724238000000     -0.15470452000000
  C   -0.22007098000000     -1.41578267000000     -0.54985449000000
  H   -0.72231408000000     -1.42609592000000      1.56237795000000
  H   -1.61688150000000     -2.58344337000000      0.61982794000000
  H   -2.76957534000000     -0.54361466000000     -0.50909619000000
  H   -3.23395348000000     -0.97682159000000      1.11921165000000
  H   -3.08965303000000      1.39209076000000      0.95542496000000
  H   -1.87418095000000      0.82308715000000      2.07425999000000
  H   -1.17375640000000      1.45660113000000     -0.81974268000000
  H   -1.26914915000000      2.72012008000000      0.37509299000000
  H   0.60203894000000      2.01063866000000      1.55274823000000
  H   0.43158836000000      0.34654313000000      1.09870952000000
  H   1.52552984000000      2.62023265000000     -0.64393907000000
  H   2.76085273000000      1.12715866000000     -1.82531058000000
  H   2.10130399000000     -1.15869065000000     -2.07309572000000
  H   3.24026382000000     -1.06423441000000     -0.76658812000000
  H   1.52018234000000     -2.66447122000000     -0.21590075000000
  H   1.40114124000000     -1.32749550000000      0.88925709000000
  H   -0.47388110000000     -2.12004975000000     -1.34609795000000
  H   -0.32785665000000     -0.43123099000000     -0.99794941000000
