# Supplementary material for: Beyond Strain Release: Delocalization-Enabled Organic Reactivity
Source: J Org Chem. 2024 Jul 6;89(14):9979–89. doi: 10.1021/acs.joc.4c00857 (PMC11267611; doi:10.1021/acs.joc.4c00857)
Supplement: Supplementary file 2 — jo4c00857_si_002.zip [file jo4c00857_si_002.zip › CartesianCoordinates/Strain_database/molecule_113.xyz]

14
Coordinates from ORCA-job molecule_6_sp_orca
  C   3.05771065000000     -0.02486835000000     -0.21629277000000
  C   1.79766312000000      0.23032264000000     -0.58904862000000
  C   0.63328210000000     -0.12919339000000      0.18859322000000
  C   -0.63328923000000      0.12908566000000     -0.18865865000000
  C   -1.79766347000000     -0.23038698000000      0.58901353000000
  C   -3.05770362000000      0.02502587000000      0.21638418000000
  H   3.27562460000000     -0.52973689000000      0.71657174000000
  H   3.89876039000000      0.26273190000000     -0.83073194000000
  H   1.61451709000000      0.73831865000000     -1.53077749000000
  H   0.80870636000000     -0.63823720000000      1.13232901000000
  H   -0.80871613000000      0.63811089000000     -1.13240384000000
  H   -1.61452062000000     -0.73852635000000      1.53066542000000
  H   -3.89874464000000     -0.26251877000000      0.83086113000000
  H   -3.27562186000000      0.53003109000000     -0.71640530000000
