# Supplementary material for: Beyond Strain Release: Delocalization-Enabled Organic Reactivity
Source: J Org Chem. 2024 Jul 6;89(14):9979–89. doi: 10.1021/acs.joc.4c00857 (PMC11267611; doi:10.1021/acs.joc.4c00857)
Supplement: Supplementary file 2 — jo4c00857_si_002.zip [file jo4c00857_si_002.zip › CartesianCoordinates/Strain_database/molecule_107.xyz]

22
Coordinates from ORCA-job molecule_0_sp_orca
  C   -3.80004827000000      0.92561796000000      0.66437396000000
  C   -2.34435401000000      0.78944064000000      0.23521931000000
  C   -1.84636236000000     -0.65799563000000      0.33861597000000
  C   -0.45182058000000     -0.81088901000000     -0.06460449000000
  C   0.70245467000000     -0.90655723000000     -0.40958565000000
  C   2.10732265000000     -1.00947422000000     -0.79661015000000
  C   3.02951034000000     -0.11090648000000      0.04133899000000
  C   2.71664136000000      1.37170634000000     -0.11542051000000
  H   -4.45256805000000      0.31110085000000      0.04133678000000
  H   -3.93578648000000      0.60879091000000      1.70008155000000
  H   -4.14070751000000      1.95806710000000      0.58538528000000
  H   -1.70821494000000      1.42590230000000      0.85360258000000
  H   -2.22054333000000      1.13191148000000     -0.79397984000000
  H   -1.96857273000000     -1.00952324000000      1.36740681000000
  H   -2.47642806000000     -1.30229457000000     -0.28166667000000
  H   2.42906961000000     -2.04978510000000     -0.70427205000000
  H   2.21104186000000     -0.74589578000000     -1.85349708000000
  H   4.06126837000000     -0.30706520000000     -0.25989837000000
  H   2.94426314000000     -0.40059206000000      1.09070954000000
  H   2.82591086000000      1.68534854000000     -1.15550418000000
  H   1.69303555000000      1.58672433000000      0.19139310000000
  H   3.38761718000000      1.98167663000000      0.49002206000000
