# Supplementary material for: Beyond Strain Release: Delocalization-Enabled Organic Reactivity
Source: J Org Chem. 2024 Jul 6;89(14):9979–89. doi: 10.1021/acs.joc.4c00857 (PMC11267611; doi:10.1021/acs.joc.4c00857)
Supplement: Supplementary file 2 — jo4c00857_si_002.zip [file jo4c00857_si_002.zip › CartesianCoordinates/Strain_database/molecule_6.xyz]

11
Coordinates from ORCA-job molecule_6_sp_orca
  C   -0.93117720000000     -0.89612422000000     -0.06463399000000
  C   0.05141918000000      0.00336557000000     -0.78761316000000
  C   1.24019490000000     -0.36024240000000      0.07938771000000
  C   -0.05145083000000     -0.00339614000000      0.78761081000000
  C   -0.30899643000000      1.25638763000000     -0.01475723000000
  H   -0.71510271000000     -1.95651346000000     -0.05506588000000
  H   -1.97974528000000     -0.63690430000000     -0.13189219000000
  H   2.04854607000000      0.35722552000000      0.13519405000000
  H   1.54075123000000     -1.39986258000000      0.09458603000000
  H   0.43908289000000      2.03673688000000      0.03737029000000
  H   -1.33340830000000      1.59943200000000     -0.08012266000000
