# Supplementary material for: Beyond Strain Release: Delocalization-Enabled Organic Reactivity
Source: J Org Chem. 2024 Jul 6;89(14):9979–89. doi: 10.1021/acs.joc.4c00857 (PMC11267611; doi:10.1021/acs.joc.4c00857)
Supplement: Supplementary file 2 — jo4c00857_si_002.zip [file jo4c00857_si_002.zip › CartesianCoordinates/Strain_database/molecule_20.xyz]

12
Coordinates from ORCA-job molecule_20_sp_orca
  C   0.17142152000000     -0.60820408000000      0.69759314000000
  C   -1.20625872000000     -0.51953938000000      0.06197986000000
  C   -0.73461210000000      0.82025009000000     -0.54751555000000
  N   0.58560062000000      0.76472974000000      0.17498099000000
  C   1.23163425000000     -0.46567624000000     -0.31014743000000
  H   0.38006914000000     -0.90780359000000      1.71584680000000
  H   -2.00272708000000     -0.38162491000000      0.78926255000000
  H   -1.47937678000000     -1.32887702000000     -0.61576274000000
  H   -1.30539938000000      1.68112442000000     -0.20903816000000
  H   -0.62557605000000      0.86374794000000     -1.63249961000000
  H   1.04772427000000     -0.78011581000000     -1.33279492000000
  H   2.25621762000000     -0.56025719000000      0.02223532000000
