# Supplementary material for: Beyond Strain Release: Delocalization-Enabled Organic Reactivity
Source: J Org Chem. 2024 Jul 6;89(14):9979–89. doi: 10.1021/acs.joc.4c00857 (PMC11267611; doi:10.1021/acs.joc.4c00857)
Supplement: Supplementary file 2 — jo4c00857_si_002.zip [file jo4c00857_si_002.zip › CartesianCoordinates/Strain_database/molecule_34.xyz]

18
Coordinates from ORCA-job molecule_34_sp_orca
  C   2.21795894000000     -0.23147285000000     -0.09409401000000
  C   0.76201822000000      0.12169763000000     -0.35142432000000
  C   -0.17074731000000     -1.08539914000000     -0.48779615000000
  C   -1.58758836000000     -0.50423192000000     -0.33507426000000
  C   -1.41463515000000      0.80989607000000      0.47597109000000
  C   0.09073899000000      0.91570410000000      0.77270825000000
  H   2.63666189000000     -0.81852726000000     -0.91321801000000
  H   2.31181407000000     -0.82093476000000      0.82103625000000
  H   2.83110553000000      0.66393893000000      0.02119289000000
  H   0.69554687000000      0.71199408000000     -1.27351201000000
  H   -0.03222009000000     -1.62774120000000     -1.42402485000000
  H   0.04237516000000     -1.78454277000000      0.32666983000000
  H   -2.26147181000000     -1.20486374000000      0.15716253000000
  H   -2.01712639000000     -0.28996840000000     -1.31425944000000
  H   -2.01057669000000      0.81265018000000      1.38821190000000
  H   -1.74260767000000      1.66445466000000     -0.11707766000000
  H   0.44074557000000      1.94696008000000      0.83506761000000
  H   0.32422925000000      0.43445129000000      1.72760977000000
