# Supplementary material for: Beyond Strain Release: Delocalization-Enabled Organic Reactivity
Source: J Org Chem. 2024 Jul 6;89(14):9979–89. doi: 10.1021/acs.joc.4c00857 (PMC11267611; doi:10.1021/acs.joc.4c00857)
Supplement: Supplementary file 2 — jo4c00857_si_002.zip [file jo4c00857_si_002.zip › CartesianCoordinates/Strain_database/molecule_35.xyz]

18
Coordinates from ORCA-job molecule_35_sp_orca
  C   2.79650118000000      0.43956436000000     -0.41105510000000
  C   1.51560694000000     -0.37447276000000     -0.26457590000000
  C   0.37500886000000      0.42479094000000      0.36086204000000
  C   -0.89549722000000     -0.37328406000000      0.50541922000000
  C   -1.83274821000000     -0.49782346000000     -0.66374621000000
  C   -2.22750110000000      0.31988597000000      0.53936059000000
  H   3.14740498000000      0.79634025000000      0.55907547000000
  H   3.59714800000000     -0.15058608000000     -0.85799085000000
  H   2.63401920000000      1.31357700000000     -1.04465310000000
  H   1.71031087000000     -1.25923670000000      0.34847739000000
  H   1.19655042000000     -0.74404475000000     -1.24264714000000
  H   0.17181066000000      1.30812116000000     -0.25401568000000
  H   0.68857425000000      0.79912051000000      1.34106466000000
  H   -0.80749553000000     -1.25377774000000      1.13195930000000
  H   -1.57149048000000      0.03514636000000     -1.56820298000000
  H   -2.33707268000000     -1.43921255000000     -0.82794475000000
  H   -2.99684713000000     -0.07093247000000      1.18969412000000
  H   -2.23189959000000      1.39640568000000      0.43556855000000
