# Supplementary material for: Beyond Strain Release: Delocalization-Enabled Organic Reactivity
Source: J Org Chem. 2024 Jul 6;89(14):9979–89. doi: 10.1021/acs.joc.4c00857 (PMC11267611; doi:10.1021/acs.joc.4c00857)
Supplement: Supplementary file 2 — jo4c00857_si_002.zip [file jo4c00857_si_002.zip › CartesianCoordinates/Strain_database/molecule_21.xyz]

8
Coordinates from ORCA-job molecule_21_sp_orca
  C   0.76140125000000     -0.04041065000000     -0.01144889000000
  C   -0.76140131000000      0.04041014000000      0.01144985000000
  H   1.17666316000000      0.02722465000000      0.99449529000000
  H   1.10143243000000     -0.98093889000000     -0.44587450000000
  H   1.19199576000000      0.76950452000000     -0.60105966000000
  H   -1.10142484000000      0.98134382000000      0.44500266000000
  H   -1.17671350000000     -0.02816547000000     -0.99441058000000
  H   -1.19195238000000     -0.76896268000000      0.60183535000000
