# Supplementary material for: Beyond Strain Release: Delocalization-Enabled Organic Reactivity
Source: J Org Chem. 2024 Jul 6;89(14):9979–89. doi: 10.1021/acs.joc.4c00857 (PMC11267611; doi:10.1021/acs.joc.4c00857)
Supplement: Supplementary file 2 — jo4c00857_si_002.zip [file jo4c00857_si_002.zip › CartesianCoordinates/Strain_database/molecule_7.xyz]

17
Coordinates from ORCA-job molecule_7_sp_orca
  C   -0.77704005000000     -0.38293933000000     -0.47766137000000
  C   -0.97384608000000      1.02611922000000     -0.94519064000000
  C   -0.34352687000000      0.83695652000000      0.39994837000000
  C   1.15350320000000      0.73124315000000      0.58590309000000
  C   1.50923213000000     -0.74371785000000      0.28846983000000
  C   0.47775942000000     -1.17035475000000     -0.78146115000000
  C   -1.26994786000000     -0.21426661000000      0.92508655000000
  H   -0.32602958000000      1.37100952000000     -1.74407504000000
  H   -1.98553895000000      1.42134061000000     -0.99482084000000
  H   1.64563205000000      1.39481748000000     -0.12761765000000
  H   1.47256568000000      1.04090020000000      1.58160976000000
  H   2.54356119000000     -0.88059542000000     -0.03206249000000
  H   1.37737673000000     -1.34500574000000      1.18979655000000
  H   0.82929014000000     -0.90327626000000     -1.77980867000000
  H   0.30393698000000     -2.24685387000000     -0.78198532000000
  H   -2.31285431000000      0.05092827000000      1.07195104000000
  H   -0.88033229000000     -0.89278087000000      1.67546458000000
