# Supplementary material for: Beyond Strain Release: Delocalization-Enabled Organic Reactivity
Source: J Org Chem. 2024 Jul 6;89(14):9979–89. doi: 10.1021/acs.joc.4c00857 (PMC11267611; doi:10.1021/acs.joc.4c00857)
Supplement: Supplementary file 2 — jo4c00857_si_002.zip [file jo4c00857_si_002.zip › CartesianCoordinates/Strain_database/molecule_106.xyz]

20
Coordinates from ORCA-job molecule_16_sp_orca
  C   3.19061246000000     -0.09951271000000     -0.32432101000000
  C   1.85482564000000     -0.58305423000000      0.22970581000000
  C   0.67111808000000      0.23728593000000     -0.27296268000000
  C   -0.67117819000000     -0.23766607000000      0.27254102000000
  C   -1.85454787000000      0.58469964000000     -0.22760933000000
  C   -3.19081578000000      0.09832447000000      0.32275321000000
  H   3.37790762000000      0.93845268000000     -0.04327721000000
  H   3.20435924000000     -0.15323423000000     -1.41445357000000
  H   4.02061121000000     -0.70035788000000      0.04895789000000
  H   1.70459434000000     -1.63266549000000     -0.03934687000000
  H   1.87713321000000     -0.54870199000000      1.32287625000000
  H   0.82024767000000      1.28809536000000     -0.00293812000000
  H   0.64903124000000      0.20480440000000     -1.36742981000000
  H   -0.64831179000000     -0.20742918000000      1.36706018000000
  H   -0.82136000000000     -1.28779791000000      0.00048270000000
  H   -1.87569342000000      0.55545864000000     -1.32095851000000
  H   -1.70481444000000      1.63306194000000      0.04652130000000
  H   -3.20504872000000      0.14529977000000      1.41319835000000
  H   -4.02035510000000      0.70187826000000     -0.04715689000000
  H   -3.37847193000000     -0.93778241000000      0.03518916000000
