# Supplementary material for: Beyond Strain Release: Delocalization-Enabled Organic Reactivity
Source: J Org Chem. 2024 Jul 6;89(14):9979–89. doi: 10.1021/acs.joc.4c00857 (PMC11267611; doi:10.1021/acs.joc.4c00857)
Supplement: Supplementary file 2 — jo4c00857_si_002.zip [file jo4c00857_si_002.zip › CartesianCoordinates/Strain_database/molecule_112.xyz]

18
Coordinates from ORCA-job molecule_5_sp_orca
  C   3.00099220000000     -0.29167119000000      0.09144545000000
  C   1.82916742000000      0.51124588000000     -0.47869971000000
  C   0.55287164000000      0.26253266000000      0.26382364000000
  C   -0.55244119000000     -0.26059979000000     -0.26287942000000
  C   -1.82859842000000     -0.50993219000000      0.47967538000000
  C   -3.00190414000000      0.28881084000000     -0.09317915000000
  H   3.92593699000000     -0.07264305000000     -0.44330163000000
  H   2.80830271000000     -1.36225022000000      0.01626115000000
  H   3.15976255000000     -0.05577324000000      1.14496545000000
  H   2.07498268000000      1.57691167000000     -0.43171085000000
  H   1.68935253000000      0.26766914000000     -1.53418745000000
  H   0.55514902000000      0.51961630000000      1.32133692000000
  H   -0.55474720000000     -0.51754159000000     -1.32043501000000
  H   -1.68976563000000     -0.26321677000000      1.53456871000000
  H   -2.07204422000000     -1.57628192000000      0.43553968000000
  H   -3.92655787000000      0.06949854000000      0.44195566000000
  H   -3.15990241000000      0.04938010000000     -1.14602225000000
  H   -2.81151192000000      1.36002914000000     -0.02118903000000
