# Supplementary material for: Beyond Strain Release: Delocalization-Enabled Organic Reactivity
Source: J Org Chem. 2024 Jul 6;89(14):9979–89. doi: 10.1021/acs.joc.4c00857 (PMC11267611; doi:10.1021/acs.joc.4c00857)
Supplement: Supplementary file 2 — jo4c00857_si_002.zip [file jo4c00857_si_002.zip › CartesianCoordinates/Strain_database/molecule_104.xyz]

16
Coordinates from ORCA-job molecule_14_sp_orca
  C   -2.84519770000000     -0.68594950000000      0.27730830000000
  C   -1.89420124000000     -0.23253904000000     -0.83525241000000
  C   -0.56826457000000      0.12097066000000     -0.33464400000000
  C   0.51777431000000      0.41151889000000      0.10842505000000
  C   1.84594584000000      0.73836041000000      0.62102613000000
  C   2.93065827000000     -0.21220077000000      0.10357386000000
  H   -3.82209237000000     -0.93963203000000     -0.13512620000000
  H   -2.97739595000000      0.10384760000000      1.01582476000000
  H   -2.44878385000000     -1.56226868000000      0.78872287000000
  H   -1.79643527000000     -1.02549236000000     -1.58095302000000
  H   -2.32205301000000      0.62714987000000     -1.35702049000000
  H   1.82508345000000      0.71228526000000      1.71341745000000
  H   2.09491295000000      1.76587095000000      0.34422606000000
  H   2.98568312000000     -0.17740382000000     -0.98382681000000
  H   2.71442498000000     -1.23869137000000      0.39711329000000
  H   3.90496210000000      0.06416809000000      0.50738090000000
