# Supplementary material for: Beyond Strain Release: Delocalization-Enabled Organic Reactivity
Source: J Org Chem. 2024 Jul 6;89(14):9979–89. doi: 10.1021/acs.joc.4c00857 (PMC11267611; doi:10.1021/acs.joc.4c00857)
Supplement: Supplementary file 2 — jo4c00857_si_002.zip [file jo4c00857_si_002.zip › CartesianCoordinates/Strain_database/molecule_110.xyz]

10
Coordinates from ORCA-job molecule_3_sp_orca
  C   -0.22192979000000      1.04287268000000     -0.02961199000000
  C   -1.01532797000000     -0.29952241000000      0.13103679000000
  C   0.33411410000000     -0.97745734000000      0.01346838000000
  C   1.01170248000000      0.16891275000000     -0.12379122000000
  H   -0.46827065000000      1.61435894000000     -0.92560524000000
  H   -0.26811681000000      1.70641463000000      0.83506689000000
  H   -1.52380190000000     -0.41754891000000      1.08898830000000
  H   -1.72334010000000     -0.51008699000000     -0.67178177000000
  H   0.62999757000000     -2.01773152000000      0.03457184000000
  H   2.05993580000000      0.40145501000000     -0.25521024000000
