# Supplementary material for: Beyond Strain Release: Delocalization-Enabled Organic Reactivity
Source: J Org Chem. 2024 Jul 6;89(14):9979–89. doi: 10.1021/acs.joc.4c00857 (PMC11267611; doi:10.1021/acs.joc.4c00857)
Supplement: Supplementary file 2 — jo4c00857_si_002.zip [file jo4c00857_si_002.zip › CartesianCoordinates/Strain_database/molecule_5.xyz]

16
Coordinates from ORCA-job molecule_5_sp_orca
  C   -0.28571182000000      0.89207500000000      0.59551589000000
  C   -1.60764178000000      0.19571406000000      0.42873304000000
  C   -0.40028373000000     -0.59696721000000      0.84585205000000
  C   0.37465438000000     -1.31871749000000     -0.25188754000000
  C   1.29930878000000     -0.24383955000000     -0.85601010000000
  C   0.56009815000000      1.09387994000000     -0.65765359000000
  H   -0.17454503000000      1.58223595000000      1.42004437000000
  H   -2.37471413000000      0.37908401000000      1.16867699000000
  H   -1.97890343000000      0.05492916000000     -0.57947705000000
  H   -0.37255081000000     -0.98990172000000      1.85253002000000
  H   -0.30421445000000     -1.71964492000000     -1.00860817000000
  H   0.94121096000000     -2.16020388000000      0.14662502000000
  H   1.55789209000000     -0.43898394000000     -1.89783947000000
  H   2.23106727000000     -0.21967167000000     -0.28686364000000
  H   -0.07054007000000      1.32309082000000     -1.52023140000000
  H   1.25521027000000      1.92518719000000     -0.54068067000000
