# Supplementary material for: Beyond Strain Release: Delocalization-Enabled Organic Reactivity
Source: J Org Chem. 2024 Jul 6;89(14):9979–89. doi: 10.1021/acs.joc.4c00857 (PMC11267611; doi:10.1021/acs.joc.4c00857)
Supplement: Supplementary file 2 — jo4c00857_si_002.zip [file jo4c00857_si_002.zip › CartesianCoordinates/Strain_database/molecule_37.xyz]

13
Coordinates from ORCA-job molecule_37_sp_orca
  C   0.18973042000000      0.13196204000000     -0.90882389000000
  C   1.20457902000000     -0.16362965000000      0.22776892000000
  C   -0.71191455000000     -0.96910643000000     -0.28937577000000
  C   -0.18972456000000     -0.13198181000000      0.90875857000000
  C   -0.49267202000000      1.13274521000000      0.06165315000000
  H   0.40982687000000      0.28507653000000     -1.96338474000000
  H   1.89234425000000      0.64111605000000      0.48829460000000
  H   1.70766582000000     -1.13015638000000      0.19254286000000
  H   -0.34861686000000     -1.99440519000000     -0.36231463000000
  H   -1.77895653000000     -0.90191020000000     -0.50241699000000
  H   -0.40986484000000     -0.28500746000000      1.96332336000000
  H   0.07140529000000      2.03206355000000      0.30996119000000
  H   -1.54378393000000      1.35334981000000     -0.12577904000000
