# Supplementary material for: Beyond Strain Release: Delocalization-Enabled Organic Reactivity
Source: J Org Chem. 2024 Jul 6;89(14):9979–89. doi: 10.1021/acs.joc.4c00857 (PMC11267611; doi:10.1021/acs.joc.4c00857)
Supplement: Supplementary file 2 — jo4c00857_si_002.zip [file jo4c00857_si_002.zip › CartesianCoordinates/Strain_database/molecule_23.xyz]

14
Coordinates from ORCA-job molecule_23_sp_orca
  C   -1.91654289000000      0.06316262000000      0.36955408000000
  C   -0.52235577000000     -0.52493537000000      0.18277830000000
  C   0.52218147000000      0.52479939000000     -0.18366241000000
  C   1.91670623000000     -0.06303617000000     -0.36872386000000
  H   -2.64474882000000     -0.70594507000000      0.62905847000000
  H   -2.26025256000000      0.55253121000000     -0.54356376000000
  H   -1.92260817000000      0.80978311000000      1.16577512000000
  H   -0.54848425000000     -1.29175067000000     -0.59713921000000
  H   -0.21226729000000     -1.03391686000000      1.10022175000000
  H   0.21273091000000      1.03288662000000     -1.10181027000000
  H   0.54741085000000      1.29230138000000      0.59561578000000
  H   2.64432738000000      0.70563883000000     -0.63114999000000
  H   1.92303179000000     -0.81242383000000     -1.16235697000000
  H   2.26099097000000     -0.54899103000000      0.54599145000000
