# Supplementary material for: Beyond Strain Release: Delocalization-Enabled Organic Reactivity
Source: J Org Chem. 2024 Jul 6;89(14):9979–89. doi: 10.1021/acs.joc.4c00857 (PMC11267611; doi:10.1021/acs.joc.4c00857)
Supplement: Supplementary file 2 — jo4c00857_si_002.zip [file jo4c00857_si_002.zip › CartesianCoordinates/Strain_database/molecule_22.xyz]

11
Coordinates from ORCA-job molecule_22_sp_orca
  C   -1.21510695000000      0.39500300000000      0.21949463000000
  C   -0.08173413000000     -0.44501494000000     -0.36001682000000
  C   1.29113109000000      0.01892575000000      0.11536117000000
  H   -1.21594954000000      0.34999063000000      1.31025055000000
  H   -2.18930499000000      0.05068929000000     -0.12911568000000
  H   -1.10965926000000      1.44322888000000     -0.06654307000000
  H   -0.12137664000000     -0.40704257000000     -1.45149891000000
  H   -0.22741101000000     -1.49268591000000     -0.08531472000000
  H   2.09003801000000     -0.59102860000000     -0.30765608000000
  H   1.36745173000000     -0.03844375000000      1.20284527000000
  H   1.47425254000000      1.05571777000000     -0.17314667000000
