# Supplementary material for: Beyond Strain Release: Delocalization-Enabled Organic Reactivity
Source: J Org Chem. 2024 Jul 6;89(14):9979–89. doi: 10.1021/acs.joc.4c00857 (PMC11267611; doi:10.1021/acs.joc.4c00857)
Supplement: Supplementary file 2 — jo4c00857_si_002.zip [file jo4c00857_si_002.zip › CartesianCoordinates/Strain_database/molecule_36.xyz]

18
Coordinates from ORCA-job molecule_36_sp_orca
  C   -1.71334268000000      0.57424296000000     -0.72247490000000
  C   -1.10601466000000      0.12660110000000      0.58319299000000
  C   0.33668330000000     -0.30036713000000      0.70662979000000
  C   1.28638199000000     -0.29473455000000     -0.46607219000000
  C   1.89224060000000      1.08366707000000     -0.72048233000000
  C   -0.76373407000000     -1.32274809000000      0.81466104000000
  H   -1.31219082000000      0.01636753000000     -1.56782405000000
  H   -2.79401027000000      0.42090091000000     -0.71486588000000
  H   -1.52953832000000      1.63472757000000     -0.90504264000000
  H   -1.49643350000000      0.64911819000000      1.44852499000000
  H   0.80820085000000     -0.02761963000000      1.64475700000000
  H   2.08503023000000     -1.01773668000000     -0.27684578000000
  H   0.77322511000000     -0.64362537000000     -1.36414149000000
  H   2.59773931000000      1.06193431000000     -1.55206969000000
  H   2.42677763000000      1.44169278000000      0.16117080000000
  H   1.11613105000000      1.81311689000000     -0.95466554000000
  H   -0.89032512000000     -1.99436396000000     -0.02534886000000
  H   -0.97686810000000     -1.76563762000000      1.77729976000000
