# Supplementary material for: Beyond Strain Release: Delocalization-Enabled Organic Reactivity
Source: J Org Chem. 2024 Jul 6;89(14):9979–89. doi: 10.1021/acs.joc.4c00857 (PMC11267611; doi:10.1021/acs.joc.4c00857)
Supplement: Supplementary file 2 — jo4c00857_si_002.zip [file jo4c00857_si_002.zip › CartesianCoordinates/Strain_database/molecule_4.xyz]

16
Coordinates from ORCA-job molecule_4_sp_orca
  C   0.56611526000000     -0.65032269000000      0.44743575000000
  C   1.36387337000000      0.66146789000000      0.26958298000000
  C   0.58464935000000      0.96723681000000     -1.04069484000000
  C   -0.21562779000000     -0.34604811000000     -0.88167209000000
  C   -1.52408336000000     -0.20600132000000     -0.07109756000000
  C   -0.74961891000000     -0.49828955000000      1.24507679000000
  H   1.14047898000000     -1.55953006000000      0.61224903000000
  H   1.24706235000000      1.38332008000000      1.07894685000000
  H   2.42887026000000      0.50441804000000      0.10439121000000
  H   -0.02052001000000      1.87473024000000     -1.03865847000000
  H   1.22311860000000      0.98569727000000     -1.92281363000000
  H   -0.23313522000000     -1.01931575000000     -1.73614969000000
  H   -2.00482032000000      0.77066974000000     -0.14018401000000
  H   -2.26570983000000     -0.96806849000000     -0.30649014000000
  H   -0.74499395000000      0.30126000000000      1.98699695000000
  H   -1.07192221000000     -1.41573556000000      1.73550755000000
