# Supplementary material for: Beyond Strain Release: Delocalization-Enabled Organic Reactivity
Source: J Org Chem. 2024 Jul 6;89(14):9979–89. doi: 10.1021/acs.joc.4c00857 (PMC11267611; doi:10.1021/acs.joc.4c00857)
Supplement: Supplementary file 2 — jo4c00857_si_002.zip [file jo4c00857_si_002.zip › CartesianCoordinates/Strain_database/molecule_111.xyz]

13
Coordinates from ORCA-job molecule_4_sp_orca
  C   1.27710608000000     -0.08533966000000     -0.04215577000000
  C   0.41184326000000      1.07603733000000     -0.46028196000000
  C   -0.88556987000000      0.78978987000000     -0.36231301000000
  C   -1.11573321000000     -0.61319329000000      0.13857427000000
  C   0.27598308000000     -1.02195480000000      0.66908889000000
  H   2.10368839000000      0.21037524000000      0.60616875000000
  H   1.72383755000000     -0.56148884000000     -0.92164103000000
  H   0.81403756000000      2.00751763000000     -0.83552829000000
  H   -1.68979042000000      1.45522397000000     -0.64636041000000
  H   -1.88792256000000     -0.67005012000000      0.90765292000000
  H   -1.44311546000000     -1.26015894000000     -0.68240859000000
  H   0.49642490000000     -2.07638785000000      0.50913385000000
  H   0.31623595000000     -0.83690845000000      1.74324333000000
