# Supplementary material for: Beyond Strain Release: Delocalization-Enabled Organic Reactivity
Source: J Org Chem. 2024 Jul 6;89(14):9979–89. doi: 10.1021/acs.joc.4c00857 (PMC11267611; doi:10.1021/acs.joc.4c00857)
Supplement: Supplementary file 2 — jo4c00857_si_002.zip [file jo4c00857_si_002.zip › CartesianCoordinates/Strain_database/molecule_105.xyz]

24
Coordinates from ORCA-job molecule_15_sp_orca
  C   1.00778342000000      0.84535087000000     -1.22889960000000
  C   -0.46102355000000      1.27360019000000     -1.06055930000000
  C   -0.87603427000000      1.64787816000000      0.36944171000000
  C   -0.39986839000000      0.73001353000000      1.49400028000000
  C   -0.93826358000000     -0.69968436000000      1.50001332000000
  C   -0.53739648000000     -1.60152689000000      0.32383557000000
  C   0.94496414000000     -1.52956966000000     -0.08428618000000
  C   1.25394548000000     -0.66540649000000     -1.31208944000000
  H   1.39226444000000      1.27688865000000     -2.15596191000000
  H   1.61701815000000      1.27824898000000     -0.43003238000000
  H   -0.65158813000000      2.14653122000000     -1.68906042000000
  H   -1.11045321000000      0.48904354000000     -1.45122089000000
  H   -0.48702505000000      2.64867619000000      0.58055959000000
  H   -1.96639595000000      1.73405037000000      0.41084815000000
  H   -0.68206796000000      1.19461951000000      2.44281147000000
  H   0.69213171000000      0.70395514000000      1.50004765000000
  H   -2.03020436000000     -0.67410178000000      1.57087785000000
  H   -0.58801995000000     -1.17456346000000      2.42159661000000
  H   -0.77914526000000     -2.62791170000000      0.60889842000000
  H   -1.15985047000000     -1.38917099000000     -0.54636617000000
  H   1.29227372000000     -2.53912594000000     -0.31595565000000
  H   1.55063397000000     -1.19938040000000      0.76475767000000
  H   2.30520603000000     -0.81873883000000     -1.57295366000000
  H   0.67544658000000     -1.05682976000000     -2.15620045000000
