# Supplementary material for: Beyond Strain Release: Delocalization-Enabled Organic Reactivity
Source: J Org Chem. 2024 Jul 6;89(14):9979–89. doi: 10.1021/acs.joc.4c00857 (PMC11267611; doi:10.1021/acs.joc.4c00857)
Supplement: Supplementary file 2 — jo4c00857_si_002.zip [file jo4c00857_si_002.zip › CartesianCoordinates/Strain_database/molecule_101.xyz]

20
Coordinates from ORCA-job molecule_11_sp_orca
  C   0.15335883000000      0.90288133000000     -1.92595310000000
  C   -0.40996907000000     -0.53494239000000     -1.85395811000000
  C   -1.23046079000000     -0.84730464000000     -0.58519930000000
  C   -0.46644041000000     -1.38685030000000      0.65842731000000
  C   -0.34659703000000     -0.46048515000000      1.88645034000000
  C   0.88882068000000      0.46890491000000      1.88105558000000
  C   0.96215710000000      1.06550145000000      0.55468568000000
  C   0.74974565000000      1.18796973000000     -0.62843641000000
  H   0.86577393000000      0.99106819000000     -2.74801877000000
  H   -0.65532563000000      1.61033992000000     -2.12830388000000
  H   0.42230831000000     -1.23957799000000     -1.92339728000000
  H   -1.03331694000000     -0.69841096000000     -2.73660936000000
  H   -1.96732566000000     -1.60259073000000     -0.86566307000000
  H   -1.80657392000000      0.03863017000000     -0.30444952000000
  H   -0.98656310000000     -2.28658603000000      0.99309669000000
  H   0.53252089000000     -1.71612896000000      0.35955883000000
  H   -1.24622379000000      0.15553727000000      1.95811901000000
  H   -0.30926639000000     -1.06731121000000      2.79457430000000
  H   1.79343379000000     -0.11227284000000      2.07919763000000
  H   0.80840486000000      1.21240642000000      2.67594664000000
