# Supplementary material for: Beyond Strain Release: Delocalization-Enabled Organic Reactivity
Source: J Org Chem. 2024 Jul 6;89(14):9979–89. doi: 10.1021/acs.joc.4c00857 (PMC11267611; doi:10.1021/acs.joc.4c00857)
Supplement: Supplementary file 2 — jo4c00857_si_002.zip [file jo4c00857_si_002.zip › CartesianCoordinates/Strain_database/molecule_115.xyz]

14
Coordinates from ORCA-job molecule_8_sp_orca
  C   -0.48711231000000      1.28293477000000     -0.03429000000000
  C   0.67035450000000      1.15216280000000      0.32914443000000
  C   1.52697438000000     -0.04150473000000      0.45266678000000
  C   0.48044504000000     -1.20550718000000      0.38042122000000
  C   -0.64605008000000     -0.99631062000000     -0.64726186000000
  C   -1.50815417000000      0.29261849000000     -0.42203959000000
  H   2.09457868000000     -0.10093053000000      1.38131329000000
  H   2.24138535000000     -0.09646936000000     -0.37111531000000
  H   1.00536387000000     -2.13552493000000      0.14824193000000
  H   0.03979572000000     -1.32313474000000      1.37337473000000
  H   -0.21006884000000     -0.93819359000000     -1.64752352000000
  H   -1.30637135000000     -1.86705455000000     -0.63332904000000
  H   -2.06194460000000      0.53969879000000     -1.32777811000000
  H   -2.23716781000000      0.14953365000000      0.37804505000000
