# Supplementary material for: Beyond Strain Release: Delocalization-Enabled Organic Reactivity
Source: J Org Chem. 2024 Jul 6;89(14):9979–89. doi: 10.1021/acs.joc.4c00857 (PMC11267611; doi:10.1021/acs.joc.4c00857)
Supplement: Supplementary file 2 — jo4c00857_si_002.zip [file jo4c00857_si_002.zip › CartesianCoordinates/Strain_database/molecule_32.xyz]

18
Coordinates from ORCA-job molecule_32_sp_orca
  C   2.44554575000000      0.12245440000000     -0.46037967000000
  C   1.32757043000000     -0.64570525000000      0.23848904000000
  C   -0.04570835000000     -0.29161030000000     -0.29498190000000
  C   -0.60437604000000      1.13358351000000     -0.04569380000000
  C   -2.00223476000000      0.50349580000000      0.15806555000000
  C   -1.30263836000000     -0.85174976000000      0.41519515000000
  H   3.42419872000000     -0.13686427000000     -0.05546722000000
  H   2.45834995000000     -0.09462587000000     -1.53011306000000
  H   2.31136925000000      1.19908296000000     -0.34318571000000
  H   1.49260696000000     -1.72206949000000      0.12956632000000
  H   1.35236611000000     -0.43648170000000      1.31272909000000
  H   -0.09798850000000     -0.51932435000000     -1.36413474000000
  H   -0.48685830000000      1.87939831000000     -0.83064430000000
  H   -0.21301460000000      1.54153899000000      0.88882079000000
  H   -2.57094295000000      0.48795384000000     -0.77156797000000
  H   -2.63316096000000      0.90915012000000      0.94731662000000
  H   -1.76124706000000     -1.75314365000000      0.01031228000000
  H   -1.10884129000000     -1.00271390000000      1.47893251000000
