# Supplementary material for: Beyond Strain Release: Delocalization-Enabled Organic Reactivity
Source: J Org Chem. 2024 Jul 6;89(14):9979–89. doi: 10.1021/acs.joc.4c00857 (PMC11267611; doi:10.1021/acs.joc.4c00857)
Supplement: Supplementary file 2 — jo4c00857_si_002.zip [file jo4c00857_si_002.zip › CartesianCoordinates/Strain_database/molecule_26.xyz]

20
Coordinates from ORCA-job molecule_26_sp_orca
  C   -1.53668223000000      1.20808228000000     -0.36749765000000
  C   -1.00421213000000     -0.22247508000000     -0.43466257000000
  C   -2.04971900000000     -1.20374716000000      0.09190898000000
  C   0.31298098000000     -0.38744021000000      0.32875451000000
  C   1.47979301000000      0.44053373000000     -0.20223565000000
  C   2.78492216000000      0.14378505000000      0.52972775000000
  H   -2.49085293000000      1.29291833000000     -0.89002157000000
  H   -0.84932847000000      1.92362296000000     -0.81764696000000
  H   -1.69913364000000      1.50648911000000      0.67162185000000
  H   -0.81155991000000     -0.46477785000000     -1.48638296000000
  H   -2.98261101000000     -1.12829112000000     -0.46904434000000
  H   -1.69756016000000     -2.23419335000000      0.02314535000000
  H   -2.27501660000000     -0.99783331000000      1.14124124000000
  H   0.14355358000000     -0.13962580000000      1.38340260000000
  H   0.59752269000000     -1.44463926000000      0.30734239000000
  H   1.25338658000000      1.50508342000000     -0.11394363000000
  H   1.60496142000000      0.23956268000000     -1.27065461000000
  H   3.06141196000000     -0.90714762000000      0.42733303000000
  H   2.69140983000000      0.35744354000000      1.59614151000000
  H   3.60773926000000      0.74474107000000      0.14099035000000
