# Supplementary material for: Beyond Strain Release: Delocalization-Enabled Organic Reactivity
Source: J Org Chem. 2024 Jul 6;89(14):9979–89. doi: 10.1021/acs.joc.4c00857 (PMC11267611; doi:10.1021/acs.joc.4c00857)
Supplement: Supplementary file 2 — jo4c00857_si_002.zip [file jo4c00857_si_002.zip › CartesianCoordinates/Strain_database/molecule_27.xyz]

15
Coordinates from ORCA-job molecule_27_sp_orca
  C   -0.83336543000000     -0.95129601000000     -0.17203019000000
  C   -1.16182213000000      0.47157074000000      0.29098534000000
  C   0.10162086000000      1.29683686000000     -0.04456821000000
  C   1.24176461000000      0.26483115000000     -0.24871979000000
  C   0.64975227000000     -1.08790919000000      0.17471472000000
  H   -0.96817914000000     -1.03551500000000     -1.25423705000000
  H   -1.46045487000000     -1.70909958000000      0.29855950000000
  H   -1.33026275000000      0.46767978000000      1.37015255000000
  H   -2.06166383000000      0.87481745000000     -0.17329069000000
  H   0.33432700000000      2.00223887000000      0.75275729000000
  H   -0.04815240000000      1.88517055000000     -0.94992448000000
  H   1.52618404000000      0.22551335000000     -1.30160999000000
  H   2.13982384000000      0.51977252000000      0.31332568000000
  H   1.13448001000000     -1.93331786000000     -0.31414998000000
  H   0.75832412000000     -1.22616302000000      1.25386700000000
