# Supplementary material for: Beyond Strain Release: Delocalization-Enabled Organic Reactivity
Source: J Org Chem. 2024 Jul 6;89(14):9979–89. doi: 10.1021/acs.joc.4c00857 (PMC11267611; doi:10.1021/acs.joc.4c00857)
Supplement: Supplementary file 2 — jo4c00857_si_002.zip [file jo4c00857_si_002.zip › CartesianCoordinates/Strain_database/molecule_33.xyz]

18
Coordinates from ORCA-job molecule_33_sp_orca
  C   1.37592726000000     -1.03859502000000      0.63474189000000
  C   0.75297898000000     -0.25858955000000     -0.51165251000000
  C   -0.79459945000000     -0.07284228000000     -0.42601123000000
  C   -1.65377046000000     -1.08948461000000      0.29711739000000
  C   -0.55156481000000      1.31164043000000      0.22053923000000
  C   0.88726016000000      1.27827184000000     -0.34602929000000
  H   1.07210973000000     -0.64140668000000      1.60501049000000
  H   1.09545216000000     -2.09274661000000      0.60379928000000
  H   2.46468033000000     -0.98103115000000      0.58341206000000
  H   1.11100283000000     -0.66100865000000     -1.46093830000000
  H   -1.17798501000000      0.07285246000000     -1.43904568000000
  H   -1.64997528000000     -2.05344260000000     -0.21614633000000
  H   -1.30628243000000     -1.25252359000000      1.31804614000000
  H   -2.68946701000000     -0.74804006000000      0.35185080000000
  H   -0.55954555000000      1.24828470000000      1.30961782000000
  H   -1.20039155000000      2.13253640000000     -0.08252315000000
  H   1.69173564000000      1.63415366000000      0.29807663000000
  H   0.95524776000000      1.78850493000000     -1.30664334000000
