# Supplementary material for: Beyond Strain Release: Delocalization-Enabled Organic Reactivity
Source: J Org Chem. 2024 Jul 6;89(14):9979–89. doi: 10.1021/acs.joc.4c00857 (PMC11267611; doi:10.1021/acs.joc.4c00857)
Supplement: Supplementary file 2 — jo4c00857_si_002.zip [file jo4c00857_si_002.zip › CartesianCoordinates/Strain_database/molecule_1.xyz]

12
Coordinates from ORCA-job molecule_1_sp_orca
  C   0.55727877000000      0.88867129000000      0.28179913000000
  C   0.92106796000000     -0.56757247000000     -0.09628406000000
  C   -0.58515746000000     -0.91496164000000     -0.01425322000000
  C   -0.89319826000000      0.59386434000000     -0.17128804000000
  H   0.61071145000000      1.04185767000000      1.35996665000000
  H   1.09463240000000      1.69583487000000     -0.21383505000000
  H   1.28564100000000     -0.62999693000000     -1.12192374000000
  H   1.60753494000000     -1.10888015000000      0.55305326000000
  H   -0.99358293000000     -1.60076599000000     -0.75500335000000
  H   -0.85461461000000     -1.27179776000000      0.98011882000000
  H   -1.04188518000000      0.85982302000000     -1.21815699000000
  H   -1.70833007000000      1.01390698000000      0.41609259000000
