# Supplementary material for: Beyond Strain Release: Delocalization-Enabled Organic Reactivity
Source: J Org Chem. 2024 Jul 6;89(14):9979–89. doi: 10.1021/acs.joc.4c00857 (PMC11267611; doi:10.1021/acs.joc.4c00857)
Supplement: Supplementary file 2 — jo4c00857_si_002.zip [file jo4c00857_si_002.zip › CartesianCoordinates/Strain_database/molecule_114.xyz]

11
Coordinates from ORCA-job molecule_7_sp_orca
  C   -1.21446547000000     -0.45284994000000      0.05172259000000
  C   -0.51205013000000      0.42947570000000      1.04825357000000
  C   0.61798971000000      0.79303072000000      0.73084718000000
  C   1.10944751000000      0.29791162000000     -0.60266342000000
  C   0.02281292000000     -0.82019079000000     -0.86009237000000
  H   -1.69065782000000     -1.33621034000000      0.47312409000000
  H   -1.97620398000000      0.11230096000000     -0.48693675000000
  H   1.06914079000000      1.09700671000000     -1.34399833000000
  H   2.12071350000000     -0.10453671000000     -0.60109599000000
  H   0.42792973000000     -1.77133387000000     -0.51251016000000
  H   -0.23374488000000     -0.94499619000000     -1.91450749000000
