# Supplementary material for: Beyond Strain Release: Delocalization-Enabled Organic Reactivity
Source: J Org Chem. 2024 Jul 6;89(14):9979–89. doi: 10.1021/acs.joc.4c00857 (PMC11267611; doi:10.1021/acs.joc.4c00857)
Supplement: Supplementary file 2 — jo4c00857_si_002.zip [file jo4c00857_si_002.zip › CartesianCoordinates/Strain_database/molecule_100.xyz]

12
Coordinates from ORCA-job molecule_10_sp_orca
  C   -2.77325064000000      0.59981061000000     -0.49914630000000
  C   -2.02445444000000     -0.39708685000000     -0.01186473000000
  C   -0.61210621000000     -0.35375240000000      0.09588841000000
  C   0.59830394000000     -0.33578899000000      0.19585068000000
  C   2.00991531000000     -0.33727598000000      0.32073604000000
  C   2.79874910000000      0.68183923000000     -0.04129694000000
  H   -2.32708451000000      1.52077977000000     -0.84771635000000
  H   -3.84822703000000      0.50582718000000     -0.55537975000000
  H   -2.50552835000000     -1.30740462000000      0.32919203000000
  H   2.45519281000000     -1.23339476000000      0.73922455000000
  H   2.38877411000000      1.58961696000000     -0.46153419000000
  H   3.87074961000000      0.61969109000000      0.07925667000000
