# Supplementary material for: Beyond Strain Release: Delocalization-Enabled Organic Reactivity
Source: J Org Chem. 2024 Jul 6;89(14):9979–89. doi: 10.1021/acs.joc.4c00857 (PMC11267611; doi:10.1021/acs.joc.4c00857)
Supplement: Supplementary file 2 — jo4c00857_si_002.zip [file jo4c00857_si_002.zip › CartesianCoordinates/Strain_database/molecule_116.xyz]

16
Coordinates from ORCA-job molecule_9_sp_orca
  C   1.41087065000000      0.11748248000000      0.25672328000000
  C   0.75461696000000      1.22077368000000     -0.10329349000000
  C   -0.72183911000000      1.25217922000000     -0.38276322000000
  C   -1.42261434000000     -0.01043617000000      0.11836174000000
  C   -0.62606266000000     -1.25572494000000     -0.26365344000000
  C   0.75760480000000     -1.22999429000000      0.38545321000000
  H   2.47302685000000      0.17756107000000      0.46740594000000
  H   1.29935757000000      2.15346762000000     -0.20056838000000
  H   -1.16240993000000      2.13904551000000      0.08042051000000
  H   -0.88531672000000      1.36886504000000     -1.46051780000000
  H   -2.43735490000000     -0.06231355000000     -0.28059520000000
  H   -1.51080119000000      0.03576390000000      1.20795973000000
  H   -1.16178955000000     -2.16171353000000      0.02538486000000
  H   -0.51233530000000     -1.28627414000000     -1.35146900000000
  H   0.67884516000000     -1.49603959000000      1.44608015000000
  H   1.40066559000000     -1.99181077000000     -0.06312905000000
