# Supplementary material for: Beyond Strain Release: Delocalization-Enabled Organic Reactivity
Source: J Org Chem. 2024 Jul 6;89(14):9979–89. doi: 10.1021/acs.joc.4c00857 (PMC11267611; doi:10.1021/acs.joc.4c00857)
Supplement: Supplementary file 2 — jo4c00857_si_002.zip [file jo4c00857_si_002.zip › CartesianCoordinates/Strain_database/molecule_102.xyz]

18
Coordinates from ORCA-job molecule_12_sp_orca
  C   -2.19692698000000      0.77040613000000      1.18169114000000
  C   -1.64035057000000      0.34748735000000     -0.18121629000000
  C   -0.76817673000000     -0.86664591000000     -0.07543244000000
  C   0.53270028000000     -0.96728395000000     -0.35696389000000
  C   1.45247959000000      0.10844852000000     -0.84958896000000
  C   2.57575094000000      0.40028205000000      0.14993975000000
  H   -2.86991168000000      1.62317669000000      1.08482525000000
  H   -2.75346719000000     -0.04513090000000      1.64614471000000
  H   -1.38864687000000      1.04797799000000      1.85895871000000
  H   -2.47698101000000      0.12529242000000     -0.85079250000000
  H   -1.09834309000000      1.17968770000000     -0.62948451000000
  H   -1.26952861000000     -1.75709660000000      0.29462829000000
  H   1.00498433000000     -1.93311985000000     -0.19788448000000
  H   0.90296945000000      1.02538510000000     -1.06060100000000
  H   1.89727559000000     -0.21204701000000     -1.79679363000000
  H   2.16811965000000      0.77265140000000      1.09030293000000
  H   3.26766594000000      1.14670858000000     -0.24196962000000
  H   3.14640903000000     -0.50321162000000      0.37047347000000
