# Supplementary material for: Beyond Strain Release: Delocalization-Enabled Organic Reactivity
Source: J Org Chem. 2024 Jul 6;89(14):9979–89. doi: 10.1021/acs.joc.4c00857 (PMC11267611; doi:10.1021/acs.joc.4c00857)
Supplement: Supplementary file 2 — jo4c00857_si_002.zip [file jo4c00857_si_002.zip › CartesianCoordinates/Strain_database/molecule_3.xyz]

13
Coordinates from ORCA-job molecule_3_sp_orca
  C   -0.69890114000000      0.99253932000000     -0.44473783000000
  C   -1.15902498000000     -0.49098288000000     -0.29513537000000
  C   0.07005301000000     -0.76927850000000      0.56921752000000
  C   1.31531911000000     -0.42709173000000     -0.19037343000000
  C   0.52138373000000      0.68585605000000      0.42246033000000
  H   -1.39630492000000      1.68211104000000      0.02676277000000
  H   -0.48399343000000      1.34506331000000     -1.45515160000000
  H   -2.09516172000000     -0.57093038000000      0.25383113000000
  H   -1.23612155000000     -1.08034222000000     -1.21065365000000
  H   0.09763498000000     -1.40164195000000      1.44469854000000
  H   1.33948697000000     -0.54325120000000     -1.26905573000000
  H   2.24456298000000     -0.66495738000000      0.30925523000000
  H   0.94803710000000      1.34068997000000      1.16829327000000
