# Supplementary material for: Beyond Strain Release: Delocalization-Enabled Organic Reactivity
Source: J Org Chem. 2024 Jul 6;89(14):9979–89. doi: 10.1021/acs.joc.4c00857 (PMC11267611; doi:10.1021/acs.joc.4c00857)
Supplement: Supplementary file 2 — jo4c00857_si_002.zip [file jo4c00857_si_002.zip › CartesianCoordinates/Strain_database/molecule_25.xyz]

12
Coordinates from ORCA-job molecule_25_sp_orca
  C   1.52768811000000     -0.28427476000000     -0.21625559000000
  C   0.19929975000000     -0.12730146000000      0.47642799000000
  C   -0.75943538000000      0.93818215000000      0.02578810000000
  C   -1.06678098000000     -0.51495404000000     -0.23387096000000
  H   1.91225032000000     -1.30051092000000     -0.11237398000000
  H   1.43197870000000     -0.07301027000000     -1.28284931000000
  H   2.27218116000000      0.40127111000000      0.19265290000000
  H   0.21522211000000     -0.32096117000000      1.54215415000000
  H   -0.46580098000000      1.54793593000000     -0.81781539000000
  H   -1.34559875000000      1.45614444000000      0.77118675000000
  H   -1.85988058000000     -0.97634785000000      0.33673136000000
  H   -0.97793666000000     -0.87336618000000     -1.25038991000000
