# Supplementary material for: Beyond Strain Release: Delocalization-Enabled Organic Reactivity
Source: J Org Chem. 2024 Jul 6;89(14):9979–89. doi: 10.1021/acs.joc.4c00857 (PMC11267611; doi:10.1021/acs.joc.4c00857)
Supplement: Supplementary file 2 — jo4c00857_si_002.zip [file jo4c00857_si_002.zip › CartesianCoordinates/Strain_database/molecule_31.xyz]

18
Coordinates from ORCA-job molecule_31_sp_orca
  C   -1.19784888000000     -0.85014970000000      0.13982720000000
  C   0.19366767000000     -1.37900156000000      0.48740559000000
  C   1.27693884000000     -0.66563204000000     -0.32161170000000
  C   1.19784801000000      0.85015231000000     -0.13983754000000
  C   -0.19367315000000      1.37900018000000     -0.48740807000000
  C   -1.27693391000000      0.66563136000000      0.32162461000000
  H   -1.42549393000000     -1.09834429000000     -0.90245983000000
  H   -1.95511508000000     -1.34530966000000      0.75184621000000
  H   0.38080901000000     -1.22041697000000      1.55492119000000
  H   0.24246174000000     -2.45704956000000      0.31833761000000
  H   2.26586153000000     -1.03056886000000     -0.03541204000000
  H   1.14879239000000     -0.90644281000000     -1.38245856000000
  H   1.95510330000000      1.34529772000000     -0.75188142000000
  H   1.42550956000000      1.09836827000000      0.90244256000000
  H   -0.24246826000000      2.45704932000000     -0.31834559000000
  H   -0.38082461000000      1.22040426000000     -1.55492176000000
  H   -2.26586096000000      1.03058253000000      0.03545905000000
  H   -1.14875778000000      0.90642366000000      1.38247124000000
