# Supplementary material for: Beyond Strain Release: Delocalization-Enabled Organic Reactivity
Source: J Org Chem. 2024 Jul 6;89(14):9979–89. doi: 10.1021/acs.joc.4c00857 (PMC11267611; doi:10.1021/acs.joc.4c00857)
Supplement: Supplementary file 2 — jo4c00857_si_002.zip [file jo4c00857_si_002.zip › CartesianCoordinates/Strain_database/molecule_19.xyz]

9
Coordinates from ORCA-job molecule_19_sp_orca
  C   0.05967033000000     -0.35570463000000      0.73528530000000
  C   0.99636061000000      0.53963967000000      0.04791940000000
  N   0.08377450000000     -0.31206061000000     -0.75973024000000
  C   -1.13095292000000      0.08429659000000      0.00035586000000
  H   0.24088935000000     -1.26061679000000      1.29111609000000
  H   2.03695360000000      0.25315730000000     -0.03245901000000
  H   0.80105253000000      1.60951573000000      0.06628250000000
  H   -1.95880568000000     -0.60211399000000     -0.12170590000000
  H   -1.39147397000000      1.14029382000000      0.01727799000000
