# Supplementary material for: Beyond Strain Release: Delocalization-Enabled Organic Reactivity
Source: J Org Chem. 2024 Jul 6;89(14):9979–89. doi: 10.1021/acs.joc.4c00857 (PMC11267611; doi:10.1021/acs.joc.4c00857)
Supplement: Supplementary file 2 — jo4c00857_si_002.zip [file jo4c00857_si_002.zip › CartesianCoordinates/Strain_database/molecule_18.xyz]

10
Coordinates from ORCA-job molecule_18_sp_orca
  C   -1.16872664000000      0.28523805000000      0.22668111000000
  C   -0.07991850000000      1.36586123000000      0.34405567000000
  C   1.11225810000000      0.39347810000000      0.32665269000000
  S   0.06228470000000     -0.93070078000000     -0.41303753000000
  H   -1.98918229000000      0.49199492000000     -0.45560720000000
  H   -1.56438277000000     -0.03538262000000      1.18928888000000
  H   -0.07049251000000      1.99047007000000     -0.54777267000000
  H   -0.14897325000000      2.01000340000000      1.22126605000000
  H   1.45091689000000      0.10769243000000      1.32144184000000
  H   1.96588698000000      0.67969549000000     -0.28226803000000
