# Supplementary material for: Beyond Strain Release: Delocalization-Enabled Organic Reactivity
Source: J Org Chem. 2024 Jul 6;89(14):9979–89. doi: 10.1021/acs.joc.4c00857 (PMC11267611; doi:10.1021/acs.joc.4c00857)
Supplement: Supplementary file 2 — jo4c00857_si_002.zip [file jo4c00857_si_002.zip › CartesianCoordinates/Strain_database/molecule_30.xyz]

15
Coordinates from ORCA-job molecule_30_sp_orca
  C   -1.57499996000000      0.77391719000000     -0.29491806000000
  C   -0.72095090000000     -0.13972356000000      0.54735303000000
  C   0.78354807000000     -0.16278613000000      0.44563027000000
  C   1.54368154000000      0.72590182000000     -0.50616948000000
  C   -0.02459232000000     -1.32861933000000     -0.06352217000000
  H   -2.59470369000000      0.39084863000000     -0.36307770000000
  H   -1.62369129000000      1.77781394000000      0.13170680000000
  H   -1.19292016000000      0.86294167000000     -1.31104634000000
  H   -1.10627866000000     -0.29827795000000      1.54772828000000
  H   1.29512327000000     -0.33489960000000      1.38533779000000
  H   2.53238326000000      0.31149725000000     -0.71102174000000
  H   1.03041787000000      0.82910994000000     -1.46132887000000
  H   1.68081116000000      1.72680886000000     -0.09194411000000
  H   -0.00204507000000     -2.26139613000000      0.48208909000000
  H   -0.09877291000000     -1.43974521000000     -1.13815393000000
