# Supplementary material for: Beyond Strain Release: Delocalization-Enabled Organic Reactivity
Source: J Org Chem. 2024 Jul 6;89(14):9979–89. doi: 10.1021/acs.joc.4c00857 (PMC11267611; doi:10.1021/acs.joc.4c00857)
Supplement: Supplementary file 2 — jo4c00857_si_002.zip [file jo4c00857_si_002.zip › CartesianCoordinates/Strain_database/molecule_24.xyz]

26
Coordinates from ORCA-job molecule_24_sp_orca
  C   2.32778714000000     -1.22068164000000     -0.79538114000000
  C   1.91827278000000      0.20660035000000     -0.43490412000000
  C   3.04108219000000      0.90011482000000      0.33458752000000
  C   0.61490460000000      0.25538920000000      0.37003286000000
  C   -0.61626523000000     -0.25077962000000     -0.37574437000000
  C   -1.91806276000000     -0.21090591000000      0.43211596000000
  C   -2.32443879000000      1.21186555000000      0.81341582000000
  C   -3.04334089000000     -0.89191129000000     -0.34486856000000
  H   2.46037707000000     -1.81914660000000      0.10982898000000
  H   3.27376758000000     -1.22745815000000     -1.33918982000000
  H   1.58589896000000     -1.71741099000000     -1.41957753000000
  H   1.75454724000000      0.76013326000000     -1.36695967000000
  H   3.96944253000000      0.90764474000000     -0.23872954000000
  H   2.78172794000000      1.93363076000000      0.56972344000000
  H   3.23646413000000      0.38230174000000      1.27702591000000
  H   0.45001397000000      1.28877565000000      0.68447524000000
  H   0.74734941000000     -0.32848662000000      1.28901665000000
  H   -0.44909576000000     -1.28181468000000     -0.69665266000000
  H   -0.75250366000000      0.33805139000000     -1.29096815000000
  H   -1.75342414000000     -0.77763584000000      1.35604513000000
  H   -2.45215340000000      1.82494730000000     -0.08269179000000
  H   -3.27223322000000      1.21301064000000      1.35411593000000
  H   -1.58304928000000      1.69629654000000      1.44779665000000
  H   -2.78450675000000     -1.92127699000000     -0.59812318000000
  H   -3.24228317000000     -0.35854271000000     -1.27783187000000
  H   -3.96961307000000     -0.90934298000000      0.23158637000000
