# Supplementary material for: Beyond Strain Release: Delocalization-Enabled Organic Reactivity
Source: J Org Chem. 2024 Jul 6;89(14):9979–89. doi: 10.1021/acs.joc.4c00857 (PMC11267611; doi:10.1021/acs.joc.4c00857)
Supplement: Supplementary file 2 — jo4c00857_si_002.zip [file jo4c00857_si_002.zip › CartesianCoordinates/Strain_database/molecule_2.xyz]

10
Coordinates from ORCA-job molecule_2_sp_orca
  C   0.05986392000000     -0.12081181000000     -0.79790588000000
  C   -1.16023539000000      0.18574379000000      0.00876612000000
  C   0.01205845000000     -0.48725064000000      0.64593896000000
  C   1.08876908000000      0.41844290000000      0.14219900000000
  H   0.17706911000000     -0.76488995000000     -1.65080146000000
  H   -2.03690365000000     -0.42417796000000     -0.17495091000000
  H   -1.37615299000000      1.22121467000000      0.26445777000000
  H   0.08621450000000     -1.46146681000000      1.09474406000000
  H   2.08679196000000      0.00251523000000      0.06964080000000
  H   1.05754671000000      1.47298848000000      0.40884725000000
