# Supplementary material for: Beyond Strain Release: Delocalization-Enabled Organic Reactivity
Source: J Org Chem. 2024 Jul 6;89(14):9979–89. doi: 10.1021/acs.joc.4c00857 (PMC11267611; doi:10.1021/acs.joc.4c00857)
Supplement: Supplementary file 2 — jo4c00857_si_002.zip [file jo4c00857_si_002.zip › CartesianCoordinates/Strain_database/molecule_103.xyz]

22
Coordinates from ORCA-job molecule_13_sp_orca
  C   0.17946658000000      0.87363093000000     -1.39465306000000
  C   1.10872070000000     -0.36376718000000     -1.30449838000000
  C   0.39200981000000     -1.68307302000000     -0.99418829000000
  C   -0.70541670000000     -1.63797505000000      0.07493942000000
  C   -0.38313809000000     -0.91453644000000      1.39500340000000
  C   -0.92426497000000      0.53131423000000      1.50925912000000
  C   -0.04145085000000      1.64331848000000      1.00232307000000
  C   0.40326689000000      1.81303979000000     -0.24401200000000
  H   0.35800192000000      1.40436452000000     -2.32970287000000
  H   -0.86358141000000      0.55032713000000     -1.42108574000000
  H   1.65931771000000     -0.48807786000000     -2.23918483000000
  H   1.85955970000000     -0.17209091000000     -0.53669179000000
  H   1.14751006000000     -2.41667273000000     -0.69894940000000
  H   -0.05965118000000     -2.06966897000000     -1.91254825000000
  H   -1.61083248000000     -1.19641986000000     -0.34873299000000
  H   -0.97090713000000     -2.67397997000000      0.29841381000000
  H   -0.83750766000000     -1.48612612000000      2.20676358000000
  H   0.69274739000000     -0.92104858000000      1.58612773000000
  H   -1.13044043000000      0.73197196000000      2.56133837000000
  H   -1.89575217000000      0.56949305000000      1.00515009000000
  H   0.25899419000000      2.37981788000000      1.73997905000000
  H   1.04467089000000      2.66667088000000     -0.43724935000000
