# Supplementary material for: Beyond Strain Release: Delocalization-Enabled Organic Reactivity
Source: J Org Chem. 2024 Jul 6;89(14):9979–89. doi: 10.1021/acs.joc.4c00857 (PMC11267611; doi:10.1021/acs.joc.4c00857)
Supplement: Supplementary file 2 — jo4c00857_si_002.zip [file jo4c00857_si_002.zip › CartesianCoordinates/Strain_database/molecule_117.xyz]

19
Coordinates from ORCA-job molecule_10_sp_orca
  C   -0.02171029000000      1.65676954000000     -0.07766302000000
  C   1.20397616000000      1.13394793000000     -0.12456813000000
  C   1.57798304000000     -0.25388088000000      0.32324230000000
  C   0.80541830000000     -1.38350725000000     -0.36944828000000
  C   -0.64940857000000     -1.52982013000000      0.07437078000000
  C   -1.57668756000000     -0.36766418000000     -0.27838034000000
  C   -1.25138086000000      0.95280623000000      0.43114718000000
  H   -0.15333839000000      2.67351153000000     -0.43120853000000
  H   2.00483599000000      1.75294883000000     -0.51385790000000
  H   2.64537377000000     -0.40184505000000      0.15351379000000
  H   1.42851900000000     -0.34363537000000      1.40616895000000
  H   1.31953571000000     -2.32616638000000     -0.16398095000000
  H   0.84672326000000     -1.23370316000000     -1.45210478000000
  H   -0.67270245000000     -1.68189918000000      1.15952624000000
  H   -1.05579670000000     -2.44298012000000     -0.36867253000000
  H   -2.59764516000000     -0.65582732000000     -0.01427897000000
  H   -1.56716536000000     -0.20443597000000     -1.35983905000000
  H   -1.14350174000000      0.75356984000000      1.50437522000000
  H   -2.10572020000000      1.62415586000000      0.33416532000000
