# Supplementary material for: Beyond Strain Release: Delocalization-Enabled Organic Reactivity
Source: J Org Chem. 2024 Jul 6;89(14):9979–89. doi: 10.1021/acs.joc.4c00857 (PMC11267611; doi:10.1021/acs.joc.4c00857)
Supplement: Supplementary file 2 — jo4c00857_si_002.zip [file jo4c00857_si_002.zip › CartesianCoordinates/Strain_database/molecule_43.xyz]

19
Coordinates from ORCA-job molecule_43_sp_orca
  C   -1.69298307000000     -1.32282430000000      0.30940009000000
  C   -0.62429361000000     -0.37976096000000     -0.17372119000000
  C   -1.01516709000000      0.91741631000000     -0.82565764000000
  C   -0.33302742000000      0.93428243000000      0.51886202000000
  C   1.17378000000000      1.15845825000000      0.53135302000000
  C   1.77554443000000     -0.22925582000000      0.23694973000000
  C   0.72179516000000     -0.96128277000000     -0.61437466000000
  H   -1.31950653000000     -1.95850484000000      1.11574758000000
  H   -2.03989456000000     -1.97405122000000     -0.49639684000000
  H   -2.55656523000000     -0.77387401000000      0.68792621000000
  H   -0.44597230000000      1.25633457000000     -1.68312248000000
  H   -2.06866541000000      1.16392729000000     -0.85909059000000
  H   -0.91852827000000      1.23584598000000      1.37766934000000
  H   1.46820346000000      1.88297674000000     -0.23207735000000
  H   1.51380580000000      1.54980685000000      1.49019940000000
  H   2.75456040000000     -0.17948572000000     -0.24198423000000
  H   1.90092455000000     -0.76583088000000      1.18001545000000
  H   0.89109248000000     -0.79201313000000     -1.68057842000000
  H   0.75323849000000     -2.03970831000000     -0.45348684000000
