# Supplementary material for: Beyond Strain Release: Delocalization-Enabled Organic Reactivity
Source: J Org Chem. 2024 Jul 6;89(14):9979–89. doi: 10.1021/acs.joc.4c00857 (PMC11267611; doi:10.1021/acs.joc.4c00857)
Supplement: Supplementary file 2 — jo4c00857_si_002.zip [file jo4c00857_si_002.zip › CartesianCoordinates/Strain_database/molecule_57.xyz]

9
Coordinates from ORCA-job molecule_57_sp_orca
  O   -1.12083462000000      0.31039746000000      0.30198992000000
  C   -0.07152655000000     -0.53811229000000     -0.15359461000000
  C   1.28270675000000      0.14675472000000     -0.13835247000000
  H   -1.15351314000000      1.08103818000000     -0.27424240000000
  H   -0.07547389000000     -1.38844172000000      0.52723063000000
  H   -0.29363406000000     -0.91885408000000     -1.15658643000000
  H   1.29946555000000      0.99421031000000     -0.82721434000000
  H   1.51347086000000      0.51406112000000      0.86121857000000
  H   2.06857467000000     -0.54561562000000     -0.44513578000000
