# Supplementary material for: Beyond Strain Release: Delocalization-Enabled Organic Reactivity
Source: J Org Chem. 2024 Jul 6;89(14):9979–89. doi: 10.1021/acs.joc.4c00857 (PMC11267611; doi:10.1021/acs.joc.4c00857)
Supplement: Supplementary file 2 — jo4c00857_si_002.zip [file jo4c00857_si_002.zip › CartesianCoordinates/Strain_database/molecule_80.xyz]

11
Coordinates from ORCA-job molecule_80_sp_orca
  C   1.39707531000000      0.14722057000000      0.43786364000000
  N   0.24971434000000      0.20924411000000     -0.45237104000000
  C   -1.02107157000000      0.51748171000000      0.19118548000000
  C   -0.72728704000000     -0.85889581000000     -0.28313731000000
  H   2.16102797000000     -0.49192530000000     -0.00491508000000
  H   1.14587278000000     -0.24899001000000      1.43247698000000
  H   1.81156263000000      1.14794752000000      0.55984825000000
  H   -1.68946302000000      1.15781605000000     -0.36837607000000
  H   -1.01156254000000      0.68286773000000      1.26356733000000
  H   -0.52235487000000     -1.60895194000000      0.47378233000000
  H   -1.17928180000000     -1.23246950000000     -1.19198631000000
