# Supplementary material for: Beyond Strain Release: Delocalization-Enabled Organic Reactivity
Source: J Org Chem. 2024 Jul 6;89(14):9979–89. doi: 10.1021/acs.joc.4c00857 (PMC11267611; doi:10.1021/acs.joc.4c00857)
Supplement: Supplementary file 2 — jo4c00857_si_002.zip [file jo4c00857_si_002.zip › CartesianCoordinates/Strain_database/molecule_94.xyz]

4
Coordinates from ORCA-job molecule_4_sp_orca
  O   0.62535312000000     -0.02974632000000      0.36957921000000
  O   -0.62559370000000     -0.02963891000000     -0.36918041000000
  H   1.18445986000000      0.46490514000000     -0.24495404000000
  H   -1.18064103000000      0.47773823000000      0.23862367000000
