# Supplementary material for: Beyond Strain Release: Delocalization-Enabled Organic Reactivity
Source: J Org Chem. 2024 Jul 6;89(14):9979–89. doi: 10.1021/acs.joc.4c00857 (PMC11267611; doi:10.1021/acs.joc.4c00857)
Supplement: Supplementary file 2 — jo4c00857_si_002.zip [file jo4c00857_si_002.zip › CartesianCoordinates/Strain_database/molecule_95.xyz]

13
Coordinates from ORCA-job molecule_5_sp_orca
  C   -1.87317364000000     -0.04852660000000      0.01460629000000
  C   -0.40443000000000     -0.23151250000000      0.35039094000000
  O   0.24582673000000      0.83758734000000     -0.34788997000000
  O   1.62054170000000      0.89334951000000      0.12330505000000
  C   0.13371331000000     -1.58804286000000     -0.06694764000000
  H   -2.03585609000000     -0.15620591000000     -1.05827465000000
  H   -2.22047668000000      0.93621217000000      0.32244966000000
  H   -2.46525741000000     -0.80469333000000      0.52952016000000
  H   -0.24173560000000     -0.07643634000000      1.42097866000000
  H   2.09167734000000      0.67884960000000     -0.69396713000000
  H   -0.38678983000000     -2.38149439000000      0.47083517000000
  H   1.19525163000000     -1.67015265000000      0.15881336000000
  H   -0.01557949000000     -1.74164673000000     -1.13702135000000
