# Supplementary material for: Beyond Strain Release: Delocalization-Enabled Organic Reactivity
Source: J Org Chem. 2024 Jul 6;89(14):9979–89. doi: 10.1021/acs.joc.4c00857 (PMC11267611; doi:10.1021/acs.joc.4c00857)
Supplement: Supplementary file 2 — jo4c00857_si_002.zip [file jo4c00857_si_002.zip › CartesianCoordinates/Strain_database/molecule_81.xyz]

13
Coordinates from ORCA-job molecule_81_sp_orca
  N   0.07571213000000      1.39863513000000      0.02148569000000
  C   0.07782354000000     -0.01964385000000     -0.35271891000000
  C   -1.26983957000000     -0.71389385000000     -0.15328169000000
  C   1.18169023000000     -0.72563629000000      0.42195500000000
  H   -0.12583943000000      1.49016337000000      1.01225428000000
  H   -0.66140348000000      1.89140074000000     -0.47006758000000
  H   0.32881777000000     -0.05620831000000     -1.41697271000000
  H   -2.05719728000000     -0.20544894000000     -0.71254352000000
  H   -1.54835249000000     -0.70730444000000      0.90346063000000
  H   -1.23798466000000     -1.75317066000000     -0.48686362000000
  H   2.14136495000000     -0.24123823000000      0.24840016000000
  H   1.25793580000000     -1.77340147000000      0.13047357000000
  H   0.97357865000000     -0.69309032000000      1.49478051000000
