# Supplementary material for: Beyond Strain Release: Delocalization-Enabled Organic Reactivity
Source: J Org Chem. 2024 Jul 6;89(14):9979–89. doi: 10.1021/acs.joc.4c00857 (PMC11267611; doi:10.1021/acs.joc.4c00857)
Supplement: Supplementary file 2 — jo4c00857_si_002.zip [file jo4c00857_si_002.zip › CartesianCoordinates/Strain_database/molecule_56.xyz]

6
Coordinates from ORCA-job molecule_56_sp_orca
  C   -0.68779553000000      0.21820352000000      0.09796783000000
  O   0.63769269000000     -0.23795380000000     -0.13152657000000
  H   -1.32394051000000     -0.29201719000000     -0.62121168000000
  H   -0.78465331000000      1.29626040000000     -0.05839391000000
  H   -1.03865840000000     -0.02634013000000      1.10444287000000
  H   1.22075390000000      0.19909245000000      0.49553904000000
