# Supplementary material for: Beyond Strain Release: Delocalization-Enabled Organic Reactivity
Source: J Org Chem. 2024 Jul 6;89(14):9979–89. doi: 10.1021/acs.joc.4c00857 (PMC11267611; doi:10.1021/acs.joc.4c00857)
Supplement: Supplementary file 2 — jo4c00857_si_002.zip [file jo4c00857_si_002.zip › CartesianCoordinates/Strain_database/molecule_42.xyz]

19
Coordinates from ORCA-job molecule_42_sp_orca
  C   -0.93125965000000      0.80331850000000     -0.23279602000000
  C   -0.93516225000000      0.04216106000000      1.12084969000000
  C   -0.34545967000000     -1.15706695000000      0.32963704000000
  C   1.16686318000000     -0.99816676000000      0.14628757000000
  C   1.55831247000000      0.49047951000000      0.08678593000000
  C   0.45839394000000      1.37279867000000     -0.53338295000000
  C   -1.07092818000000     -0.58091331000000     -0.90934909000000
  H   -1.71613464000000      1.53822259000000     -0.41094064000000
  H   -1.95264185000000     -0.16760521000000      1.44952426000000
  H   -0.36636407000000      0.45174515000000      1.95623382000000
  H   -0.60976565000000     -2.16428824000000      0.65134154000000
  H   1.46400271000000     -1.51687272000000     -0.76944641000000
  H   1.70433053000000     -1.47954689000000      0.96676479000000
  H   2.50285660000000      0.62090921000000     -0.44303468000000
  H   1.73666800000000      0.83597990000000      1.10597909000000
  H   0.57969305000000      1.44366525000000     -1.61795155000000
  H   0.54806854000000      2.38885967000000     -0.14158773000000
  H   -0.59764325000000     -0.71907602000000     -1.88384597000000
  H   -2.11051605000000     -0.90561977000000     -0.95874846000000
