# Supplementary material for: Beyond Strain Release: Delocalization-Enabled Organic Reactivity
Source: J Org Chem. 2024 Jul 6;89(14):9979–89. doi: 10.1021/acs.joc.4c00857 (PMC11267611; doi:10.1021/acs.joc.4c00857)
Supplement: Supplementary file 2 — jo4c00857_si_002.zip [file jo4c00857_si_002.zip › CartesianCoordinates/Strain_database/molecule_68.xyz]

10
Coordinates from ORCA-job molecule_68_sp_orca
  C   -1.40622030000000     -0.43090417000000      0.44719057000000
  P   -0.00566959000000      0.49340584000000     -0.33389607000000
  C   1.40758922000000     -0.59934533000000      0.15057792000000
  H   -2.30711206000000      0.18152152000000      0.41570387000000
  H   -1.20482836000000     -0.71392896000000      1.48022331000000
  H   -1.59923358000000     -1.33350144000000     -0.13327330000000
  H   0.15984474000000      1.45827406000000      0.68940411000000
  H   2.34829656000000     -0.09753955000000     -0.07505553000000
  H   1.36771963000000     -1.51122303000000     -0.44591437000000
  H   1.39322583000000     -0.86930724000000      1.20639951000000
