# Supplementary material for: Beyond Strain Release: Delocalization-Enabled Organic Reactivity
Source: J Org Chem. 2024 Jul 6;89(14):9979–89. doi: 10.1021/acs.joc.4c00857 (PMC11267611; doi:10.1021/acs.joc.4c00857)
Supplement: Supplementary file 2 — jo4c00857_si_002.zip [file jo4c00857_si_002.zip › CartesianCoordinates/Strain_database/molecule_54.xyz]

22
Coordinates from ORCA-job molecule_54_sp_orca
  C   1.39781944000000     -1.16212066000000     -1.07973671000000
  C   0.75071955000000     -0.26372904000000     -0.05855373000000
  C   -0.77506728000000      0.16304483000000     -0.09596390000000
  C   -0.95086405000000     -0.40294272000000      1.33352912000000
  C   0.54184468000000     -0.82885217000000      1.36623586000000
  C   -1.74949907000000     -0.29073878000000     -1.15105512000000
  C   -0.34344884000000      1.64852180000000     -0.10762732000000
  C   1.15130850000000      1.23103911000000     -0.06212029000000
  H   0.92080697000000     -2.14432852000000     -1.10585246000000
  H   1.33977212000000     -0.73271769000000     -2.08228863000000
  H   2.45524303000000     -1.31326441000000     -0.84472170000000
  H   -1.63800413000000     -1.24837549000000      1.37666994000000
  H   -1.25865134000000      0.32573693000000      2.08449721000000
  H   0.67559776000000     -1.90970035000000      1.41945909000000
  H   1.15641564000000     -0.37004741000000      2.14180144000000
  H   -1.43472356000000      0.02690797000000     -2.14747018000000
  H   -2.74133761000000      0.13164918000000     -0.96638846000000
  H   -1.84942280000000     -1.37835046000000     -1.16022049000000
  H   -0.61439904000000      2.16366336000000     -1.02956329000000
  H   -0.70292391000000      2.24255040000000      0.73353050000000
  H   1.70453095000000      1.52283783000000     -0.95510892000000
  H   1.71525495000000      1.56067701000000      0.81130366000000
