# Supplementary material for: Beyond Strain Release: Delocalization-Enabled Organic Reactivity
Source: J Org Chem. 2024 Jul 6;89(14):9979–89. doi: 10.1021/acs.joc.4c00857 (PMC11267611; doi:10.1021/acs.joc.4c00857)
Supplement: Supplementary file 2 — jo4c00857_si_002.zip [file jo4c00857_si_002.zip › CartesianCoordinates/Strain_database/molecule_40.xyz]

13
Coordinates from ORCA-job molecule_40_sp_orca
  C   1.46886281000000      0.63420094000000      0.74678415000000
  C   0.32899987000000      0.13846432000000     -0.07418274000000
  C   -0.91372728000000      0.83146374000000     -0.53546764000000
  C   -0.99771608000000     -0.41882862000000      0.28343743000000
  C   -0.03166388000000     -1.24814470000000     -0.50398414000000
  H   2.29552226000000      0.97497656000000      0.12048762000000
  H   1.15838732000000      1.47245585000000      1.37342565000000
  H   1.84834519000000     -0.15518705000000      1.39840073000000
  H   -1.19913455000000      0.79754906000000     -1.58554416000000
  H   -1.15594763000000      1.76290639000000     -0.03483498000000
  H   -1.43748817000000     -0.59065649000000      1.25044958000000
  H   -0.24311070000000     -1.45673216000000     -1.55139687000000
  H   0.46417313000000     -2.05645366000000      0.02296799000000
