# Supplementary material for: Beyond Strain Release: Delocalization-Enabled Organic Reactivity
Source: J Org Chem. 2024 Jul 6;89(14):9979–89. doi: 10.1021/acs.joc.4c00857 (PMC11267611; doi:10.1021/acs.joc.4c00857)
Supplement: Supplementary file 2 — jo4c00857_si_002.zip [file jo4c00857_si_002.zip › CartesianCoordinates/Strain_database/molecule_97.xyz]

10
Coordinates from ORCA-job molecule_7_sp_orca
  C   -1.43221442000000     -0.07342251000000     -0.27562969000000
  C   -0.67765088000000      1.10675350000000     -0.15586666000000
  C   0.70032012000000      1.09802035000000      0.11125289000000
  C   1.43055364000000     -0.09159341000000      0.27901994000000
  C   0.60117285000000     -1.18888100000000      0.14250945000000
  C   -0.62558160000000     -1.18124775000000     -0.09459726000000
  H   -2.49233929000000     -0.06646241000000     -0.48099340000000
  H   -1.18104864000000      2.05829016000000     -0.27454560000000
  H   1.22322061000000      2.04303770000000      0.19150171000000
  H   2.49068561000000     -0.09813820000000      0.48433455000000
