# Supplementary material for: Beyond Strain Release: Delocalization-Enabled Organic Reactivity
Source: J Org Chem. 2024 Jul 6;89(14):9979–89. doi: 10.1021/acs.joc.4c00857 (PMC11267611; doi:10.1021/acs.joc.4c00857)
Supplement: Supplementary file 2 — jo4c00857_si_002.zip [file jo4c00857_si_002.zip › CartesianCoordinates/Strain_database/molecule_83.xyz]

14
Coordinates from ORCA-job molecule_83_sp_orca
  C   1.86322603000000     -0.26368310000000     -0.31181647000000
  C   0.51982756000000     -0.14154703000000      0.36782068000000
  C   -0.31056352000000      1.14764790000000      0.18232737000000
  C   -1.52758119000000      0.21527566000000      0.03024040000000
  N   -0.59104765000000     -0.89294409000000     -0.27300580000000
  H   2.25273596000000     -1.27987751000000     -0.22683495000000
  H   2.58915135000000      0.41459825000000      0.14170624000000
  H   1.77011314000000     -0.02381157000000     -1.37110830000000
  H   0.61511396000000     -0.37442722000000      1.43680977000000
  H   -0.06052183000000      1.65207642000000     -0.74999139000000
  H   -0.31922750000000      1.86549746000000      0.99864056000000
  H   -2.24324797000000      0.43268178000000     -0.76250497000000
  H   -2.06695224000000      0.09510795000000      0.97585580000000
  H   -0.81693339000000     -1.78512812000000      0.15088782000000
