# Supplementary material for: Beyond Strain Release: Delocalization-Enabled Organic Reactivity
Source: J Org Chem. 2024 Jul 6;89(14):9979–89. doi: 10.1021/acs.joc.4c00857 (PMC11267611; doi:10.1021/acs.joc.4c00857)
Supplement: Supplementary file 2 — jo4c00857_si_002.zip [file jo4c00857_si_002.zip › CartesianCoordinates/Strain_database/molecule_82.xyz]

14
Coordinates from ORCA-job molecule_82_sp_orca
  C   -1.21519734000000     -0.25710198000000     -0.04602152000000
  C   -0.60609823000000      1.13629961000000      0.22490155000000
  C   0.91203487000000      0.93791746000000     -0.00746304000000
  C   1.04889010000000     -0.55967619000000     -0.36667615000000
  N   -0.14255881000000     -1.23554970000000      0.15617624000000
  H   -2.07060493000000     -0.48749050000000      0.58734738000000
  H   -1.54398963000000     -0.32727091000000     -1.08579925000000
  H   -1.03044554000000      1.90053116000000     -0.42592864000000
  H   -0.80054119000000      1.44233523000000      1.25312301000000
  H   1.47354795000000      1.16706573000000      0.89843973000000
  H   1.29803718000000      1.58084316000000     -0.79817161000000
  H   1.95455691000000     -1.01873941000000      0.02681627000000
  H   1.05861012000000     -0.68528612000000     -1.45201851000000
  H   -0.02195754000000     -1.38609200000000      1.15263506000000
