# Supplementary material for: Beyond Strain Release: Delocalization-Enabled Organic Reactivity
Source: J Org Chem. 2024 Jul 6;89(14):9979–89. doi: 10.1021/acs.joc.4c00857 (PMC11267611; doi:10.1021/acs.joc.4c00857)
Supplement: Supplementary file 2 — jo4c00857_si_002.zip [file jo4c00857_si_002.zip › CartesianCoordinates/Strain_database/molecule_96.xyz]

14
Coordinates from ORCA-job molecule_6_sp_orca
  C   -0.35536589000000      1.52050707000000     -0.43275475000000
  C   -0.42966765000000      0.07271023000000      0.02381860000000
  O   0.61200190000000     -0.70013099000000     -0.59279204000000
  O   1.88668282000000     -0.16842840000000     -0.13860219000000
  O   -0.35754636000000     -0.02947182000000      1.42297073000000
  C   -1.69221293000000     -0.63555775000000     -0.42209390000000
  H   -1.17288103000000      2.08710582000000      0.01053648000000
  H   -0.42737861000000      1.57762908000000     -1.51750973000000
  H   0.59079845000000      1.96670520000000     -0.12934120000000
  H   2.17684334000000     -0.90515590000000      0.41778193000000
  H   0.36685455000000      0.53508470000000      1.71723727000000
  H   -1.69893981000000     -1.65045909000000     -0.03027447000000
  H   -2.55726189000000     -0.10056073000000     -0.03522309000000
  H   -1.74602406000000     -0.66712527000000     -1.50822786000000
