# Supplementary material for: Beyond Strain Release: Delocalization-Enabled Organic Reactivity
Source: J Org Chem. 2024 Jul 6;89(14):9979–89. doi: 10.1021/acs.joc.4c00857 (PMC11267611; doi:10.1021/acs.joc.4c00857)
Supplement: Supplementary file 2 — jo4c00857_si_002.zip [file jo4c00857_si_002.zip › CartesianCoordinates/Strain_database/molecule_41.xyz]

20
Coordinates from ORCA-job molecule_41_sp_orca
  C   2.11874356000000      0.27848763000000      0.41596968000000
  C   1.02892958000000     -0.55647572000000     -0.25095989000000
  C   -0.41857071000000     -0.05543201000000     -0.08244974000000
  C   -1.34372574000000     -1.02518496000000     -0.82409956000000
  C   -0.58297489000000      1.34365724000000     -0.68345177000000
  C   -0.81470252000000     -0.02612190000000      1.39674891000000
  H   1.98246628000000      0.33574421000000      1.49598911000000
  H   3.09876913000000     -0.16434911000000      0.23498921000000
  H   2.14520825000000      1.29650322000000      0.02708040000000
  H   1.24019733000000     -0.62508528000000     -1.32273749000000
  H   1.07952920000000     -1.57963650000000      0.13454817000000
  H   -1.25686031000000     -2.03551161000000     -0.41913945000000
  H   -2.38689759000000     -0.71601161000000     -0.73469254000000
  H   -1.09565667000000     -1.06702184000000     -1.88662502000000
  H   -1.62635764000000      1.66106130000000     -0.63390000000000
  H   -0.27879253000000      1.35698771000000     -1.73238036000000
  H   0.01186105000000      2.08556309000000     -0.15003570000000
  H   -0.68257970000000     -1.00798355000000      1.85650643000000
  H   -1.86374151000000      0.25572387000000      1.50632026000000
  H   -0.22056859000000      0.69340623000000      1.96061517000000
