# Supplementary material for: Beyond Strain Release: Delocalization-Enabled Organic Reactivity
Source: J Org Chem. 2024 Jul 6;89(14):9979–89. doi: 10.1021/acs.joc.4c00857 (PMC11267611; doi:10.1021/acs.joc.4c00857)
Supplement: Supplementary file 2 — jo4c00857_si_002.zip [file jo4c00857_si_002.zip › CartesianCoordinates/Strain_database/molecule_55.xyz]

18
Coordinates from ORCA-job molecule_55_sp_orca
  C   0.02890233000000      1.05574436000000      0.85742280000000
  C   -1.22971271000000      0.21326057000000      0.54131217000000
  C   -0.86164302000000      0.20965932000000     -0.98274194000000
  C   0.41953014000000      1.06717372000000     -0.66099499000000
  C   1.64299180000000      0.19252271000000     -0.33164617000000
  C   0.89709843000000     -0.24709994000000      0.94146596000000
  C   -0.38403787000000     -1.10472300000000      0.61968625000000
  C   -0.59178970000000     -1.30341129000000     -0.89287394000000
  H   0.11313633000000      1.90550699000000      1.52929502000000
  H   -2.23308894000000      0.33476404000000      0.94021063000000
  H   -1.50979407000000      0.59995513000000     -1.76392916000000
  H   0.54302082000000      1.97403118000000     -1.24851174000000
  H   2.49322243000000      0.82374443000000     -0.06742843000000
  H   1.97110067000000     -0.56225330000000     -1.04841450000000
  H   1.45861045000000     -0.54581762000000      1.82361870000000
  H   -0.59423591000000     -1.92005181000000      1.30804837000000
  H   0.20902212000000     -1.74152534000000     -1.49111092000000
  H   -1.51366728000000     -1.85889552000000     -1.07365096000000
