# Supplementary material for: Beyond Strain Release: Delocalization-Enabled Organic Reactivity
Source: J Org Chem. 2024 Jul 6;89(14):9979–89. doi: 10.1021/acs.joc.4c00857 (PMC11267611; doi:10.1021/acs.joc.4c00857)
Supplement: Supplementary file 2 — jo4c00857_si_002.zip [file jo4c00857_si_002.zip › CartesianCoordinates/Strain_database/molecule_69.xyz]

6
Coordinates from ORCA-job molecule_69_sp_orca
  C   -1.15405406000000      0.17943956000000     -0.38838311000000
  S   0.53716692000000     -0.09704682000000      0.21943644000000
  H   -1.31467193000000      1.22196925000000     -0.65004874000000
  H   -1.37911575000000     -0.46150554000000     -1.23674659000000
  H   -1.81787663000000     -0.08127989000000      0.43282774000000
  H   1.17489806000000      0.26989209000000     -0.89882747000000
