# Supplementary material for: Beyond Strain Release: Delocalization-Enabled Organic Reactivity
Source: J Org Chem. 2024 Jul 6;89(14):9979–89. doi: 10.1021/acs.joc.4c00857 (PMC11267611; doi:10.1021/acs.joc.4c00857)
Supplement: Supplementary file 2 — jo4c00857_si_002.zip [file jo4c00857_si_002.zip › CartesianCoordinates/Strain_database/molecule_51.xyz]

22
Coordinates from ORCA-job molecule_51_sp_orca
  C   2.82996108000000     -0.07685136000000     -0.25559685000000
  C   1.59263591000000      0.46092116000000      0.46300623000000
  C   0.32480914000000     -0.13852770000000     -0.06355187000000
  C   -0.37160648000000      0.37405229000000     -1.29453502000000
  C   -1.12421952000000      0.35586204000000      0.00657120000000
  C   -1.70118323000000      1.58575603000000      0.63434797000000
  C   -1.61036545000000     -1.07040679000000      0.26714686000000
  C   -0.13773520000000     -1.57449018000000      0.19228713000000
  H   2.89906611000000     -1.16084051000000     -0.15180409000000
  H   2.78664782000000      0.15228498000000     -1.32120592000000
  H   3.74561185000000      0.35649720000000      0.14860490000000
  H   1.54954682000000      1.54869514000000      0.35845903000000
  H   1.67311029000000      0.25476945000000      1.53515549000000
  H   -0.64329591000000     -0.30326955000000     -2.09852189000000
  H   -0.05302743000000      1.35568979000000     -1.62374034000000
  H   -2.68533302000000      1.81525794000000      0.21743142000000
  H   -1.81728829000000      1.46060446000000      1.71327159000000
  H   -1.06134208000000      2.45304196000000      0.46373566000000
  H   -2.31112690000000     -1.47723186000000     -0.46519811000000
  H   -2.03417564000000     -1.19387377000000      1.26354220000000
  H   0.09666153000000     -2.30037954000000     -0.58891793000000
  H   0.21079965000000     -1.96405338000000      1.14885781000000
