# Supplementary material for: Beyond Strain Release: Delocalization-Enabled Organic Reactivity
Source: J Org Chem. 2024 Jul 6;89(14):9979–89. doi: 10.1021/acs.joc.4c00857 (PMC11267611; doi:10.1021/acs.joc.4c00857)
Supplement: Supplementary file 2 — jo4c00857_si_002.zip [file jo4c00857_si_002.zip › CartesianCoordinates/Strain_database/molecule_45.xyz]

19
Coordinates from ORCA-job molecule_45_sp_orca
  C   -2.72904002000000     -0.07722426000000     -0.04372648000000
  C   -1.38665957000000      0.18253397000000      0.63958085000000
  C   -0.22150567000000     -0.08735911000000     -0.25068373000000
  C   0.58003492000000      0.82780303000000     -1.12632576000000
  C   1.24209825000000      0.00706550000000     -0.06233785000000
  C   2.08649495000000      0.40992238000000      1.09686658000000
  C   0.62664122000000     -1.31205634000000     -0.41626282000000
  H   -3.56240175000000      0.12833568000000      0.62955986000000
  H   -2.80202428000000     -1.11623384000000     -0.36692298000000
  H   -2.84105772000000      0.55452340000000     -0.92561393000000
  H   -1.30423578000000     -0.44246424000000      1.53414322000000
  H   -1.34316856000000      1.22225436000000      0.97828791000000
  H   0.73207076000000      0.58542029000000     -2.17705176000000
  H   0.48522089000000      1.89009531000000     -0.92110736000000
  H   1.90380791000000     -0.24116314000000      1.95419273000000
  H   3.15048866000000      0.35419948000000      0.85931065000000
  H   1.86747855000000      1.43649760000000      1.39767574000000
  H   0.78269558000000     -1.73972411000000     -1.40556708000000
  H   0.57097749000000     -2.04410115000000      0.38409460000000
