# Supplementary material for: Beyond Strain Release: Delocalization-Enabled Organic Reactivity
Source: J Org Chem. 2024 Jul 6;89(14):9979–89. doi: 10.1021/acs.joc.4c00857 (PMC11267611; doi:10.1021/acs.joc.4c00857)
Supplement: Supplementary file 2 — jo4c00857_si_002.zip [file jo4c00857_si_002.zip › CartesianCoordinates/Strain_database/molecule_79.xyz]

11
Coordinates from ORCA-job molecule_79_sp_orca
  C   1.48403610000000     -0.28124612000000     -0.39899511000000
  C   0.25365511000000     -0.12548562000000      0.45093033000000
  N   -0.73915005000000      0.90967838000000      0.12769467000000
  C   -1.07394928000000     -0.51525569000000     -0.06745465000000
  H   1.95667554000000     -1.25012326000000     -0.22916743000000
  H   2.21779084000000      0.49400054000000     -0.17144866000000
  H   1.23301038000000     -0.21118017000000     -1.45932427000000
  H   0.41874570000000     -0.22146082000000      1.51827184000000
  H   -0.50876427000000      1.32823569000000     -0.76876405000000
  H   -1.12168380000000     -0.89699465000000     -1.08021291000000
  H   -1.83348345000000     -0.89721640000000      0.60108478000000
