# Supplementary material for: Beyond Strain Release: Delocalization-Enabled Organic Reactivity
Source: J Org Chem. 2024 Jul 6;89(14):9979–89. doi: 10.1021/acs.joc.4c00857 (PMC11267611; doi:10.1021/acs.joc.4c00857)
Supplement: Supplementary file 2 — jo4c00857_si_002.zip [file jo4c00857_si_002.zip › CartesianCoordinates/Strain_database/molecule_92.xyz]

10
Coordinates from ORCA-job molecule_2_sp_orca
  C   -1.72670621000000     -0.21351319000000     -0.11754249000000
  O   -0.43513476000000      0.12331415000000     -0.57590323000000
  O   0.43605768000000     -0.12941712000000      0.57392292000000
  C   1.72581609000000      0.21942368000000      0.11946119000000
  H   -2.38007626000000     -0.02695536000000     -0.96852464000000
  H   -2.02164040000000      0.41685615000000      0.72354931000000
  H   -1.77986560000000     -1.26560450000000      0.16896566000000
  H   2.37940115000000      0.03191821000000      0.97006709000000
  H   1.77189888000000      1.27367396000000     -0.16020597000000
  H   2.02623905000000     -0.40344363000000     -0.72528072000000
