# Supplementary material for: Beyond Strain Release: Delocalization-Enabled Organic Reactivity
Source: J Org Chem. 2024 Jul 6;89(14):9979–89. doi: 10.1021/acs.joc.4c00857 (PMC11267611; doi:10.1021/acs.joc.4c00857)
Supplement: Supplementary file 2 — jo4c00857_si_002.zip [file jo4c00857_si_002.zip › CartesianCoordinates/Strain_database/molecule_86.xyz]

16
Coordinates from ORCA-job molecule_86_sp_orca
  C   -2.20939658000000      0.65513344000000     -0.24609125000000
  N   -0.91162411000000      0.04135918000000     -0.47709189000000
  C   -0.12219963000000     -0.08875143000000      0.73984101000000
  C   1.23095840000000     -0.73215255000000      0.46500086000000
  C   2.12022876000000      0.09996205000000     -0.45265962000000
  H   -2.80571387000000      0.15321345000000      0.53090843000000
  H   -2.06808880000000      1.69140098000000      0.06446401000000
  H   -2.78447041000000      0.66012765000000     -1.17132848000000
  H   -1.04005159000000     -0.87746911000000     -0.88578740000000
  H   -0.65250920000000     -0.66292927000000      1.51750579000000
  H   0.02817370000000      0.91685939000000      1.14500378000000
  H   1.73365539000000     -0.89997291000000      1.42064541000000
  H   1.06988461000000     -1.72349137000000      0.02850324000000
  H   3.07230208000000     -0.39851580000000     -0.63795602000000
  H   1.63160932000000      0.27822661000000     -1.40886638000000
  H   2.33393459000000      1.07198819000000     -0.00387438000000
