# Supplementary material for: Beyond Strain Release: Delocalization-Enabled Organic Reactivity
Source: J Org Chem. 2024 Jul 6;89(14):9979–89. doi: 10.1021/acs.joc.4c00857 (PMC11267611; doi:10.1021/acs.joc.4c00857)
Supplement: Supplementary file 2 — jo4c00857_si_002.zip [file jo4c00857_si_002.zip › CartesianCoordinates/Strain_database/molecule_87.xyz]

14
Coordinates from ORCA-job molecule_87_sp_orca
  C   2.06216595000000      0.07734895000000      0.17103696000000
  C   0.78119044000000     -0.71161724000000     -0.03495905000000
  N   -0.36451894000000      0.02593986000000      0.48365295000000
  C   -0.98321621000000      0.95199143000000     -0.45868271000000
  C   -1.65337580000000     -0.32302102000000     -0.09903825000000
  H   2.02611901000000      1.02330913000000     -0.37090044000000
  H   2.92433640000000     -0.48578894000000     -0.18759255000000
  H   2.20608362000000      0.29836725000000      1.22803674000000
  H   0.83128414000000     -1.66132155000000      0.50214925000000
  H   0.65155778000000     -0.94848210000000     -1.10311233000000
  H   -0.54943578000000      1.01768575000000     -1.45145678000000
  H   -1.32878143000000      1.88910824000000     -0.04380267000000
  H   -1.66663338000000     -1.10325773000000     -0.85302327000000
  H   -2.49286513000000     -0.32695968000000      0.58301998000000
