# Supplementary material for: Beyond Strain Release: Delocalization-Enabled Organic Reactivity
Source: J Org Chem. 2024 Jul 6;89(14):9979–89. doi: 10.1021/acs.joc.4c00857 (PMC11267611; doi:10.1021/acs.joc.4c00857)
Supplement: Supplementary file 2 — jo4c00857_si_002.zip [file jo4c00857_si_002.zip › CartesianCoordinates/Strain_database/molecule_93.xyz]

12
Coordinates from ORCA-job molecule_3_sp_orca
  O   -0.12032460000000      1.33863686000000     -0.16451452000000
  C   -0.05298099000000      0.00828890000000      0.35502367000000
  C   -1.15840779000000     -0.86021241000000     -0.22553479000000
  C   1.32764760000000     -0.59198590000000      0.13862217000000
  H   0.02765070000000      1.29163739000000     -1.11616350000000
  H   -0.22352325000000      0.13615546000000      1.42561490000000
  H   -1.16489401000000     -1.84838986000000      0.23688597000000
  H   -1.01327177000000     -0.99551345000000     -1.30060638000000
  H   -2.13029246000000     -0.39510497000000     -0.06658010000000
  H   1.40920080000000     -1.57057502000000      0.61405925000000
  H   1.52468115000000     -0.72209663000000     -0.92885183000000
  H   2.09505517000000      0.06096403000000      0.55220631000000
