# Supplementary material for: Beyond Strain Release: Delocalization-Enabled Organic Reactivity
Source: J Org Chem. 2024 Jul 6;89(14):9979–89. doi: 10.1021/acs.joc.4c00857 (PMC11267611; doi:10.1021/acs.joc.4c00857)
Supplement: Supplementary file 2 — jo4c00857_si_002.zip [file jo4c00857_si_002.zip › CartesianCoordinates/Strain_database/molecule_78.xyz]

16
Coordinates from ORCA-job molecule_78_sp_orca
  C   -0.64461178000000      1.43442502000000     -0.32568878000000
  N   -0.58405523000000      0.16864464000000      0.37832205000000
  C   -1.31126247000000     -0.87161547000000     -0.32192874000000
  C   0.76806250000000     -0.22117167000000      0.76274077000000
  C   1.75681165000000     -0.50585008000000     -0.37213424000000
  H   -0.10770330000000      2.19602934000000      0.24087569000000
  H   -0.21963708000000      1.39956498000000     -1.34133864000000
  H   -1.68514543000000      1.74927810000000     -0.41551561000000
  H   -2.35911582000000     -0.58245131000000     -0.41231101000000
  H   -1.26388855000000     -1.80024455000000      0.24780825000000
  H   -0.93383038000000     -1.07242286000000     -1.33712096000000
  H   0.68204813000000     -1.10860738000000      1.39457123000000
  H   1.16754330000000      0.57577547000000      1.39479056000000
  H   2.72533578000000     -0.78739941000000      0.04356381000000
  H   1.41947969000000     -1.32566970000000     -1.00654587000000
  H   1.91090482000000      0.36936718000000     -1.00351266000000
