# Supplementary material for: Beyond Strain Release: Delocalization-Enabled Organic Reactivity
Source: J Org Chem. 2024 Jul 6;89(14):9979–89. doi: 10.1021/acs.joc.4c00857 (PMC11267611; doi:10.1021/acs.joc.4c00857)
Supplement: Supplementary file 2 — jo4c00857_si_002.zip [file jo4c00857_si_002.zip › CartesianCoordinates/Strain_database/molecule_44.xyz]

19
Coordinates from ORCA-job molecule_44_sp_orca
  C   2.49666882000000      0.03187948000000     -0.40398803000000
  C   1.70053129000000      0.95912104000000      0.50780604000000
  C   0.42537811000000      0.31286533000000      1.05785596000000
  C   -0.55518666000000     -0.06364949000000     -0.00188437000000
  C   -0.84387943000000     -1.37947852000000     -0.65412078000000
  C   -1.92567852000000     -0.62962721000000      0.05626321000000
  C   -1.70261272000000      0.70934429000000     -0.57381887000000
  H   1.91143538000000     -0.25882941000000     -1.27629010000000
  H   2.78234368000000     -0.88138210000000      0.12250338000000
  H   3.40975776000000      0.51258184000000     -0.75647993000000
  H   2.32572634000000      1.27538123000000      1.34691127000000
  H   1.42847673000000      1.86680761000000     -0.03740940000000
  H   0.69125119000000     -0.58192823000000      1.63085856000000
  H   -0.05728781000000      1.00358215000000      1.75612324000000
  H   -0.44449916000000     -2.25663512000000     -0.15624755000000
  H   -0.87570674000000     -1.45392546000000     -1.73999780000000
  H   -2.51704710000000     -0.90439933000000      0.91238039000000
  H   -2.02363133000000      1.57765948000000     -0.00807183000000
  H   -1.80743569000000      0.81063210000000     -1.65263571000000
