# Supplementary material for: Beyond Strain Release: Delocalization-Enabled Organic Reactivity
Source: J Org Chem. 2024 Jul 6;89(14):9979–89. doi: 10.1021/acs.joc.4c00857 (PMC11267611; doi:10.1021/acs.joc.4c00857)
Supplement: Supplementary file 2 — jo4c00857_si_002.zip [file jo4c00857_si_002.zip › CartesianCoordinates/Strain_database/molecule_50.xyz]

22
Coordinates from ORCA-job molecule_50_sp_orca
  C   -3.43066907000000      0.30314983000000     -0.19677218000000
  C   -1.97565794000000      0.67124891000000      0.07177475000000
  C   -1.00075760000000     -0.43220919000000     -0.33916169000000
  C   0.42593326000000     -0.07653086000000     -0.05586529000000
  C   1.26397325000000      0.74043872000000     -0.99387806000000
  C   1.72969089000000     -0.63978133000000     -0.62562554000000
  C   2.37617303000000     -0.60725961000000      0.75693513000000
  C   1.05312778000000     -0.02571969000000      1.34164521000000
  H   -4.10830332000000      1.10286683000000      0.10383119000000
  H   -3.71428081000000     -0.59732157000000      0.35125783000000
  H   -3.59494140000000      0.10867488000000     -1.25835576000000
  H   -1.71827443000000      1.58858600000000     -0.46421866000000
  H   -1.84134003000000      0.88868027000000      1.13517394000000
  H   -1.25872081000000     -1.35707983000000      0.18897608000000
  H   -1.11661382000000     -0.64221146000000     -1.40742478000000
  H   0.86362253000000      0.84206790000000     -1.99443597000000
  H   1.81038409000000      1.60761223000000     -0.63666520000000
  H   1.86429604000000     -1.40888098000000     -1.37379077000000
  H   2.59705546000000     -1.59685177000000      1.15246090000000
  H   3.26868941000000      0.01494583000000      0.84735311000000
  H   0.57713898000000     -0.71700317000000      2.03686801000000
  H   1.10659892000000      0.96027999000000      1.80690619000000
