# Supplementary material for: Beyond Strain Release: Delocalization-Enabled Organic Reactivity
Source: J Org Chem. 2024 Jul 6;89(14):9979–89. doi: 10.1021/acs.joc.4c00857 (PMC11267611; doi:10.1021/acs.joc.4c00857)
Supplement: Supplementary file 2 — jo4c00857_si_002.zip [file jo4c00857_si_002.zip › CartesianCoordinates/Strain_database/molecule_46.xyz]

22
Coordinates from ORCA-job molecule_46_sp_orca
  C   -0.77317284000000      0.95652556000000     -0.36217520000000
  C   -0.62426839000000     -0.31345050000000     -1.21412419000000
  C   -1.43388587000000      0.40361107000000      0.92071505000000
  C   -0.99627128000000     -1.08266988000000      1.00350836000000
  C   -0.02646719000000     -1.27609733000000     -0.17643608000000
  C   1.41774598000000     -0.84214240000000      0.18954934000000
  C   1.75756336000000      0.56260686000000     -0.31926823000000
  C   0.62328823000000      1.56752743000000     -0.08522563000000
  H   -1.41151263000000      1.70381748000000     -0.83449521000000
  H   -0.00784490000000     -0.17759326000000     -2.10304571000000
  H   -1.60296651000000     -0.67265771000000     -1.54131155000000
  H   -2.51973431000000      0.47588007000000      0.84733629000000
  H   -1.13644578000000      0.97559716000000      1.80002164000000
  H   -0.53327768000000     -1.33499378000000      1.95772102000000
  H   -1.86129898000000     -1.73694680000000      0.88361579000000
  H   -0.02663220000000     -2.31166457000000     -0.51826695000000
  H   1.53906571000000     -0.88049048000000      1.27546242000000
  H   2.13797422000000     -1.55242678000000     -0.22157597000000
  H   2.67932168000000      0.91869008000000      0.14463588000000
  H   1.96420114000000      0.50715112000000     -1.38999127000000
  H   0.65635124000000      1.93530937000000      0.94356672000000
  H   0.78376057000000      2.43737710000000     -0.72584086000000
