# Supplementary material for: Beyond Strain Release: Delocalization-Enabled Organic Reactivity
Source: J Org Chem. 2024 Jul 6;89(14):9979–89. doi: 10.1021/acs.joc.4c00857 (PMC11267611; doi:10.1021/acs.joc.4c00857)
Supplement: Supplementary file 2 — jo4c00857_si_002.zip [file jo4c00857_si_002.zip › CartesianCoordinates/Strain_database/molecule_52.xyz]

22
Coordinates from ORCA-job molecule_52_sp_orca
  C   0.58090441000000     -0.95778523000000      0.64584545000000
  C   1.54469374000000      0.22397684000000      0.48487293000000
  C   0.89971266000000      1.29452130000000     -0.43142249000000
  C   -0.58086559000000      0.95780683000000     -0.64583444000000
  C   -1.25187474000000      0.76575700000000      0.71954472000000
  C   -0.66141458000000     -0.48842363000000      1.41245342000000
  C   -0.68561721000000     -0.34843426000000     -1.44210897000000
  C   0.15448202000000     -1.44740739000000     -0.74334199000000
  H   1.07152682000000     -1.76674642000000      1.19142551000000
  H   1.76926566000000      0.64376421000000      1.46823048000000
  H   2.49260160000000     -0.12035268000000      0.06685836000000
  H   1.40632608000000      1.32899807000000     -1.39881911000000
  H   0.99746415000000      2.28838240000000      0.00954201000000
  H   -1.07155060000000      1.76673122000000     -1.19139636000000
  H   -2.33169618000000      0.66470887000000      0.59514708000000
  H   -1.08824784000000      1.65622948000000      1.33104232000000
  H   -0.40057307000000     -0.26875201000000      2.44946806000000
  H   -1.39676460000000     -1.29597665000000      1.43786225000000
  H   -0.33960563000000     -0.19158267000000     -2.46556048000000
  H   -1.73401548000000     -0.64877801000000     -1.50775892000000
  H   -0.41878278000000     -2.37215805000000     -0.65418621000000
  H   1.04380456000000     -1.68460429000000     -1.33195812000000
