# Supplementary material for: Beyond Strain Release: Delocalization-Enabled Organic Reactivity
Source: J Org Chem. 2024 Jul 6;89(14):9979–89. doi: 10.1021/acs.joc.4c00857 (PMC11267611; doi:10.1021/acs.joc.4c00857)
Supplement: Supplementary file 2 — jo4c00857_si_002.zip [file jo4c00857_si_002.zip › CartesianCoordinates/Strain_database/molecule_85.xyz]

14
Coordinates from ORCA-job molecule_85_sp_orca
  C   1.81082934000000      0.03495324000000     -0.54708220000000
  N   0.56873524000000      0.45861001000000      0.07761714000000
  C   -0.59665784000000     -0.37562103000000     -0.19038382000000
  C   -1.91035968000000      0.32034051000000     -0.40629720000000
  C   0.07059942000000     -0.41840213000000      1.13612308000000
  H   1.90261572000000     -1.05823777000000     -0.62075609000000
  H   1.86947506000000      0.45456982000000     -1.55163711000000
  H   2.65312799000000      0.41203719000000      0.03345093000000
  H   -0.41571008000000     -1.23965101000000     -0.82599073000000
  H   -2.00102586000000      1.17005814000000      0.26929490000000
  H   -1.99070071000000      0.69097918000000     -1.42952044000000
  H   -2.74466972000000     -0.35948372000000     -0.22428046000000
  H   -0.38225983000000      0.08108567000000      1.98338744000000
  H   0.66036598000000     -1.29643094000000      1.37849638000000
