# Supplementary material for: Beyond Strain Release: Delocalization-Enabled Organic Reactivity
Source: J Org Chem. 2024 Jul 6;89(14):9979–89. doi: 10.1021/acs.joc.4c00857 (PMC11267611; doi:10.1021/acs.joc.4c00857)
Supplement: Supplementary file 2 — jo4c00857_si_002.zip [file jo4c00857_si_002.zip › CartesianCoordinates/Strain_database/molecule_91.xyz]

13
Coordinates from ORCA-job molecule_1_sp_orca
  C   -0.32027488000000      1.33429046000000     -0.68899925000000
  C   -0.02697923000000      0.00651869000000     -0.01425849000000
  O   1.07606846000000     -0.64713945000000     -0.62080419000000
  O   0.27993772000000      0.31988531000000      1.33477646000000
  C   -1.18482694000000     -0.97109765000000     -0.10331798000000
  H   0.53979267000000      1.99720174000000     -0.58818817000000
  H   -0.52557667000000      1.17605634000000     -1.74593819000000
  H   -1.17749153000000      1.81803953000000     -0.22386147000000
  H   1.82587576000000     -0.04093795000000     -0.57933301000000
  H   0.46912701000000     -0.51224951000000      1.78551395000000
  H   -1.42094803000000     -1.19027731000000     -1.14328056000000
  H   -0.91611276000000     -1.90667904000000      0.38850646000000
  H   -2.06263822000000     -0.55204331000000      0.38466407000000
