# Supplementary material for: Beyond Strain Release: Delocalization-Enabled Organic Reactivity
Source: J Org Chem. 2024 Jul 6;89(14):9979–89. doi: 10.1021/acs.joc.4c00857 (PMC11267611; doi:10.1021/acs.joc.4c00857)
Supplement: Supplementary file 2 — jo4c00857_si_002.zip [file jo4c00857_si_002.zip › CartesianCoordinates/Strain_database/molecule_90.xyz]

11
Coordinates from ORCA-job molecule_0_sp_orca
  C   1.27870756000000      0.57061951000000     -0.77430396000000
  C   -0.00044837000000      0.09048149000000     -0.15357378000000
  O   0.06154456000000     -1.15583576000000      0.48018189000000
  O   -0.05678978000000      0.14227294000000      1.24404078000000
  C   -1.28322710000000      0.39589529000000     -0.86999623000000
  H   2.11747678000000      0.28495331000000     -0.14500568000000
  H   1.40197899000000      0.13201964000000     -1.76512582000000
  H   1.25926954000000      1.65533915000000     -0.88433303000000
  H   -1.26784054000000     -0.03920741000000     -1.86983282000000
  H   -1.40815038000000      1.47439777000000     -0.97214013000000
  H   -2.11901038000000     -0.01410843000000     -0.30915782000000
