# Supplementary material for: Beyond Strain Release: Delocalization-Enabled Organic Reactivity
Source: J Org Chem. 2024 Jul 6;89(14):9979–89. doi: 10.1021/acs.joc.4c00857 (PMC11267611; doi:10.1021/acs.joc.4c00857)
Supplement: Supplementary file 2 — jo4c00857_si_002.zip [file jo4c00857_si_002.zip › CartesianCoordinates/Strain_database/molecule_84.xyz]

14
Coordinates from ORCA-job molecule_84_sp_orca
  C   2.10537511000000      0.14691730000000      0.16293285000000
  C   0.88866628000000     -0.32034530000000     -0.63290771000000
  C   -0.34272548000000     -0.45384380000000      0.22268931000000
  N   -1.09613734000000      0.74699381000000      0.61925868000000
  C   -1.68712422000000     -0.21001372000000     -0.33726374000000
  H   2.98461445000000      0.23684345000000     -0.47528632000000
  H   1.92239104000000      1.11810350000000      0.62445857000000
  H   2.34152608000000     -0.55831241000000      0.96111826000000
  H   1.10292412000000     -1.28388256000000     -1.10395195000000
  H   0.68022108000000      0.38288118000000     -1.44539779000000
  H   -0.25950395000000     -1.17541034000000      1.02934053000000
  H   -0.73665824000000      1.55098346000000      0.11202604000000
  H   -2.54380026000000     -0.75370450000000      0.03729038000000
  H   -1.74878353000000      0.07916762000000     -1.37950132000000
