# Supplementary material for: Beyond Strain Release: Delocalization-Enabled Organic Reactivity
Source: J Org Chem. 2024 Jul 6;89(14):9979–89. doi: 10.1021/acs.joc.4c00857 (PMC11267611; doi:10.1021/acs.joc.4c00857)
Supplement: Supplementary file 2 — jo4c00857_si_002.zip [file jo4c00857_si_002.zip › CartesianCoordinates/Strain_database/molecule_53.xyz]

22
Coordinates from ORCA-job molecule_53_sp_orca
  C   2.71659388000000      0.19815238000000     -0.05183570000000
  C   1.48615011000000      0.12253163000000      0.84957596000000
  C   0.20213253000000      0.05585953000000      0.06019712000000
  C   -1.22718336000000     -0.03146997000000      0.71054637000000
  C   -1.69790585000000      1.08764713000000     -0.25456662000000
  C   -0.23848951000000      1.30020541000000     -0.73944471000000
  C   -1.39917251000000     -1.45678491000000      0.16132971000000
  C   -0.10125463000000     -1.28526461000000     -0.67356112000000
  H   3.63696382000000      0.24158560000000      0.53125278000000
  H   2.77698304000000     -0.67314407000000     -0.70599119000000
  H   2.68085904000000      1.08560340000000     -0.68572226000000
  H   1.45673477000000      0.99677670000000      1.50767164000000
  H   1.55685297000000     -0.75436085000000      1.50139723000000
  H   -1.40289704000000      0.13946498000000      1.77194161000000
  H   -2.38483086000000      0.73343016000000     -1.02417063000000
  H   -2.14656865000000      1.95431796000000      0.22759776000000
  H   0.19607712000000      2.21519638000000     -0.33278246000000
  H   -0.06151841000000      1.28137637000000     -1.81576323000000
  H   -1.28686090000000     -2.21571246000000      0.93532545000000
  H   -2.32032522000000     -1.65710012000000     -0.38780412000000
  H   -0.25893279000000     -1.17477242000000     -1.74681866000000
  H   0.64527075000000     -2.06394643000000     -0.51780289000000
