# Supplementary material for: Beyond Strain Release: Delocalization-Enabled Organic Reactivity
Source: J Org Chem. 2024 Jul 6;89(14):9979–89. doi: 10.1021/acs.joc.4c00857 (PMC11267611; doi:10.1021/acs.joc.4c00857)
Supplement: Supplementary file 2 — jo4c00857_si_002.zip [file jo4c00857_si_002.zip › CartesianCoordinates/Strain_database/molecule_47.xyz]

22
Coordinates from ORCA-job molecule_47_sp_orca
  C   2.08010224000000      0.56420370000000     -0.53545989000000
  C   0.73971359000000      0.17578495000000      0.05262032000000
  C   -0.30458600000000     -0.49714270000000     -0.91248664000000
  C   -1.59375934000000      0.31294414000000     -0.77982114000000
  C   -1.49294485000000      0.96333729000000      0.60720767000000
  C   -0.01056193000000      1.34047517000000      0.70765013000000
  C   -0.24218368000000     -1.79367350000000     -0.06688308000000
  C   0.75293616000000     -1.12213813000000      0.91115694000000
  H   1.96599083000000      1.35614963000000     -1.27933343000000
  H   2.75740408000000      0.92812531000000      0.24145037000000
  H   2.55980733000000     -0.28768059000000     -1.02161119000000
  H   0.01419061000000     -0.61716077000000     -1.94803771000000
  H   -2.48978040000000     -0.29845034000000     -0.90424559000000
  H   -1.61974031000000      1.09316803000000     -1.54538847000000
  H   -1.75173824000000      0.23843759000000      1.38312698000000
  H   -2.16069851000000      1.81651354000000      0.72800537000000
  H   0.32172965000000      1.52138240000000      1.73222905000000
  H   0.17142658000000      2.25588081000000      0.13598286000000
  H   0.16669505000000     -2.65146174000000     -0.59867088000000
  H   -1.19510685000000     -2.09002333000000      0.37354865000000
  H   0.37981172000000     -0.99171469000000      1.92772907000000
  H   1.72943294000000     -1.60337378000000      0.96605876000000
