# Supplementary material for: Beyond Strain Release: Delocalization-Enabled Organic Reactivity
Source: J Org Chem. 2024 Jul 6;89(14):9979–89. doi: 10.1021/acs.joc.4c00857 (PMC11267611; doi:10.1021/acs.joc.4c00857)
Supplement: Supplementary file 2 — jo4c00857_si_002.zip [file jo4c00857_si_002.zip › CartesianCoordinates/NH2_addition/BC310H/adduct_opt_conf2.xyz]

19
Coordinates from ORCA-job adduct_opt_conf2
  N   -1.90524423414053     -0.86048962987059      0.33845194183042
  C   0.20555944654197     -1.01161427174137     -0.93331404658777
  C   1.18211065971765     -0.99951956132108      0.24685980758614
  C   1.48787131265579      0.43801059969836      0.68410876742339
  C   0.20596777109159      1.18565201709826      1.02458083505638
  C   -0.65060958341211      1.23413125844593     -0.23393344682002
  C   -1.05809478768086     -0.18822194760331     -0.66681486653052
  H   -0.07283531034166     -2.03589965958369     -1.19792715726941
  H   0.71096723205761     -0.57891004458778     -1.80439035557999
  H   0.74652016086277     -1.54354029777795      1.09097669585138
  H   2.09771901597416     -1.53055533134564     -0.03805547341230
  H   2.18496210196424      0.41944310507119      1.53012191851509
  H   2.04903193378345      0.90511493005573     -0.16189211445191
  H   0.44859685084996      2.21288341745095      1.33785901710557
  H   -0.12312868891693      1.68443575360625     -1.10798454132951
  H   -1.55963955798866      1.83051377879465     -0.08692629249404
  H   -1.63924124275348     -0.14539478702395     -1.59405751740160
  H   -2.81643080001174     -0.40847019689585      0.33332337931674
  H   -1.49398227025321     -0.60746913237012      1.23881343939195
