# Supplementary material for: Beyond Strain Release: Delocalization-Enabled Organic Reactivity
Source: J Org Chem. 2024 Jul 6;89(14):9979–89. doi: 10.1021/acs.joc.4c00857 (PMC11267611; doi:10.1021/acs.joc.4c00857)
Supplement: Supplementary file 2 — jo4c00857_si_002.zip [file jo4c00857_si_002.zip › CartesianCoordinates/NH2_addition/BC310H/SM1_opt.xyz]

16
Coordinates from ORCA-job SM1_opt
  C   0.40931591096871     -1.06782201394658     -0.25445690960469
  C   1.70589612327654     -0.32023070732419     -0.09485676692628
  C   0.61800355323729      0.25461458519186     -0.96207854353676
  C   -0.31557682291375      1.27993717572706     -0.32478608204872
  C   -1.37335431896018      0.44082641115727      0.41844460739108
  C   -0.65359787542291     -0.86117496548825      0.82120334629159
  H   0.42203789391869     -1.99576539692373     -0.80983723340671
  H   1.89371289286008      0.16022019807468      0.85845155973430
  H   2.58389427980167     -0.72081225530894     -0.58450405356276
  H   0.78244713341614      0.28497836662223     -2.03059820625621
  H   -0.76876344237423      1.92700865930582     -1.07615238509930
  H   0.22898528661812      1.92268448345053      0.37174789424998
  H   -2.18057958466251      0.19667630340498     -0.27608380453366
  H   -1.81535784589447      0.96519223791375      1.26741856983470
  H   -1.34211738152577     -1.70519668784452      0.86779096606550
  H   -0.19482580234344     -0.76101639401197      1.80828704140794
