# Supplementary material for: Beyond Strain Release: Delocalization-Enabled Organic Reactivity
Source: J Org Chem. 2024 Jul 6;89(14):9979–89. doi: 10.1021/acs.joc.4c00857 (PMC11267611; doi:10.1021/acs.joc.4c00857)
Supplement: Supplementary file 2 — jo4c00857_si_002.zip [file jo4c00857_si_002.zip › CartesianCoordinates/NH2_addition/BC310H/TS_opt.xyz]

19
Coordinates from ORCA-job TS_opt
  C   0.57838981379933     -1.60446042570541     -0.02604278833139
  C   1.56857320786558     -0.59278157418679     -0.40964497428612
  C   0.47468309318321      0.20402610652133     -1.07065682213975
  C   -0.52689123402588      0.88051170924970     -0.17618113612939
  C   -1.38757916096111     -0.16168268182597      0.55705383308070
  C   -0.41880446767782     -1.24949481789000      1.04239317948507
  H   0.29655594992092     -2.31888921474470     -0.78325535176343
  H   2.02482366081892     -0.08261451578498      0.44419659335343
  H   2.34660035547038     -0.94925105507478     -1.08462019665749
  H   0.15733414691594     -0.10243123075044     -2.06193065833644
  H   -1.16053750552347      1.56740785680809     -0.74641018009669
  H   -0.00929442717975      1.48848744412624      0.58151575235697
  H   -2.09006110276583     -0.60073130671686     -0.15845411411086
  H   -1.97413405132837      0.25940036304512      1.38645829620048
  H   0.12580640696281     -0.87050146342697      1.91639914326662
  H   -0.95264440925512     -2.14501312685428      1.35952304434682
  N   1.55204418162961     -3.27601717693980      1.14136913044177
  H   2.42899467479056     -3.26136015471087      0.61453538870483
  H   1.75473986736007     -2.68482573513862      1.95101386061487
