# Supplementary material for: Beyond Strain Release: Delocalization-Enabled Organic Reactivity
Source: J Org Chem. 2024 Jul 6;89(14):9979–89. doi: 10.1021/acs.joc.4c00857 (PMC11267611; doi:10.1021/acs.joc.4c00857)
Supplement: Supplementary file 2 — jo4c00857_si_002.zip [file jo4c00857_si_002.zip › CartesianCoordinates/NH2_addition/111P/adduct_opt.xyz]

14
Coordinates from ORCA-job adduct_opt
  N   1.54445995374786      0.68463857713967     -0.67966508750648
  C   0.29074386908661      0.12680457887996     -0.16144917335096
  C   -0.18107240041849     -1.30974310943295     -0.37608035913654
  C   -1.39262002211564     -0.63218614160837      0.43549260531133
  C   -1.10670113816938      0.60136770911710     -0.55489995807590
  C   -0.20814102671100      0.02116411676658      1.29206452717366
  H   2.32970942197133      0.18916673860506     -0.26400541701526
  H   1.62883240343540      1.65401447188710     -0.38282498619592
  H   -0.39156403770740     -1.60376126651383     -1.40986374469568
  H   0.37562953413373     -2.09348287302527      0.14934344290617
  H   -1.40892353805914      1.59117934878150     -0.19558746780654
  H   -1.39146138259074      0.46076105611607     -1.60302029720869
  H   0.34773562352061     -0.65496396735619      1.95104897881132
  H   -0.43642726012377      0.96503076064356      1.79944693678949
