# Supplementary material for: Beyond Strain Release: Delocalization-Enabled Organic Reactivity
Source: J Org Chem. 2024 Jul 6;89(14):9979–89. doi: 10.1021/acs.joc.4c00857 (PMC11267611; doi:10.1021/acs.joc.4c00857)
Supplement: Supplementary file 2 — jo4c00857_si_002.zip [file jo4c00857_si_002.zip › CartesianCoordinates/NH2_addition/111P/SM1_opt.xyz]

11
Coordinates from ORCA-job SM1_opt
  C   -0.92232542185152     -0.90567522205293     -0.13065048813645
  C   -0.10397382500240     -0.00657380851434      0.77762680821666
  C   1.23932894146239     -0.35373383422046      0.16250034403126
  C   0.10377684791315      0.00662790650307     -0.77763265777589
  C   -0.31720464363549      1.25946328746203     -0.03171428410811
  H   -1.96447859267817     -0.64754595276509     -0.26751184021588
  H   -0.69430235597725     -1.96355292678224     -0.10921124975606
  H   2.03371052621541      0.37295039888629      0.27485889491948
  H   1.53957022691681     -1.39319507023809      0.19354390088094
  H   -1.33899714633618      1.59072077166523     -0.16559809838252
  H   0.42479544297325      2.04040445005654      0.07387867032656
