# Supplementary material for: Beyond Strain Release: Delocalization-Enabled Organic Reactivity
Source: J Org Chem. 2024 Jul 6;89(14):9979–89. doi: 10.1021/acs.joc.4c00857 (PMC11267611; doi:10.1021/acs.joc.4c00857)
Supplement: Supplementary file 2 — jo4c00857_si_002.zip [file jo4c00857_si_002.zip › CartesianCoordinates/NH2_addition/111P/TS_opt.xyz]

14
Coordinates from ORCA-job TS_opt
  N   2.08883183907192      0.85237038958540     -0.84922714605717
  C   0.11247386621937     -0.00870644116429     -0.12104011455599
  C   -0.29690683969747     -1.41843875809031     -0.39018229472557
  C   -1.36731122780524     -0.61033115504685      0.42573103488146
  C   -1.17822647598985      0.60172723180411     -0.55461300509525
  C   -0.22433502165022     -0.03703511199215      1.33489105339209
  H   2.56342149612673      0.56485961188447      0.01005897909783
  H   1.76448688531658      1.79829163441606     -0.63434264604409
  H   -0.56314888445557     -1.67679903547264     -1.41083633015723
  H   0.22440283638257     -2.20518519350013      0.14742940653979
  H   -1.42713063586345      1.58299961220250     -0.16103610175973
  H   -1.48821960308877      0.44242858297126     -1.58320078119974
  H   0.30169727131298     -0.75449351469612      1.95790830289424
  H   -0.42616650587958      0.91263414709870      1.82164164278938
