# Supplementary material for: Beyond Strain Release: Delocalization-Enabled Organic Reactivity
Source: J Org Chem. 2024 Jul 6;89(14):9979–89. doi: 10.1021/acs.joc.4c00857 (PMC11267611; doi:10.1021/acs.joc.4c00857)
Supplement: Supplementary file 2 — jo4c00857_si_002.zip [file jo4c00857_si_002.zip › CartesianCoordinates/NH2_addition/BC220H/adduct_opt.xyz]

19
Coordinates from ORCA-job adduct_opt
  N   2.45021510576312      0.13640513472486      0.03648985719789
  C   1.02914366647615     -0.12937106807016      0.33345273812426
  C   0.21040308325025      1.14372413651304      0.62713683605546
  C   -1.29447808040982      0.94703818301694      0.35321817915340
  C   -1.68859443455593     -0.49727998750766      0.63030159558063
  C   -1.05610734282276     -1.35440312459050     -0.48133393444862
  C   0.38826034140061     -0.89631233834560     -0.81504028899875
  H   2.85429002998815      0.67702623840065      0.79653472778481
  H   2.50649160758332      0.73612803005675     -0.78312235579071
  H   1.01297030835923     -0.76512106150828      1.21919193721053
  H   0.37056636757926      1.42759269754880      1.67275645679226
  H   0.61292024229582      1.95750245497922      0.00971823478618
  H   -1.86600341833659      1.64990725734908      0.96941126743545
  H   -1.48444662529970      1.26206425258964     -0.70089314368624
  H   -2.78459187855789     -0.58943186151138      0.54696260446566
  H   -1.03621450709595     -2.41619813707750     -0.20685021023113
  H   -1.62188933290930     -1.31254041170927     -1.43535418503282
  H   1.02211687368032     -1.74513849706552     -1.08583377379403
  H   0.37506799361171     -0.23160189779309     -1.68673654260423
