# Supplementary material for: Beyond Strain Release: Delocalization-Enabled Organic Reactivity
Source: J Org Chem. 2024 Jul 6;89(14):9979–89. doi: 10.1021/acs.joc.4c00857 (PMC11267611; doi:10.1021/acs.joc.4c00857)
Supplement: Supplementary file 2 — jo4c00857_si_002.zip [file jo4c00857_si_002.zip › CartesianCoordinates/NH2_addition/BC220H/SM1_opt.xyz]

16
Coordinates from ORCA-job SM1_opt
  C   -1.03614279127897     -0.74940243915359      0.10459102130587
  C   -1.84010872455838     -0.62967255542505     -1.20243710625987
  C   -0.54845409646646     -0.18624667339544     -1.94536764853759
  C   0.20464211656566     -0.08336088594112     -0.59021317934689
  C   1.06545466960750     -1.31163015165405     -0.24448401930942
  C   -0.21050080121620     -2.05916402787875      0.23506037487042
  H   -1.48411965733204     -0.37304908112844      1.02252900963015
  H   -2.57562915873996      0.17389580673461     -1.15973700087161
  H   -2.33287345655782     -1.53762095300492     -1.55478765966343
  H   -0.63964270340636      0.74977153914185     -2.49429291599598
  H   -0.12739391503966     -0.93818760864137     -2.61444930844152
  H   0.58259104594732      0.90287679471899     -0.32674086273676
  H   1.62703731270280     -1.75819191886633     -1.06698071529180
  H   1.75017138924343     -1.11418030107353      0.58061444307316
  H   -0.14631737671237     -2.46463049091884      1.24365557389922
  H   -0.55246385275848     -2.85091705351402     -0.43324000632394
