# Supplementary material for: Beyond Strain Release: Delocalization-Enabled Organic Reactivity
Source: J Org Chem. 2024 Jul 6;89(14):9979–89. doi: 10.1021/acs.joc.4c00857 (PMC11267611; doi:10.1021/acs.joc.4c00857)
Supplement: Supplementary file 2 — jo4c00857_si_002.zip [file jo4c00857_si_002.zip › CartesianCoordinates/NH2_addition/BC220H/TS_opt.xyz]

19
Coordinates from ORCA-job TS_opt
  C   4.70505765828727     -1.26699542363159      0.72980658263811
  C   3.98789486645843     -0.80035966230630     -0.52305636764520
  C   5.12658725202425     -0.09049742068415     -1.27562456403292
  C   6.28743046472988     -0.42740687718406     -0.35928441507309
  C   6.68797641625015     -1.89648374804948     -0.38244985483138
  C   5.61003502348609     -2.47064762142373      0.55388720848943
  H   4.60120810524455     -0.75614651605335      1.66891657865032
  H   3.14778018416839     -0.14315368788627     -0.29094999440918
  H   3.58204424446397     -1.66768179212646     -1.05058584822862
  H   4.95647391021489      0.98938001969573     -1.29671519195454
  H   5.23379632301545     -0.41852012421928     -2.32721115735331
  H   7.11112898154007      0.29264425833618     -0.34579053756916
  H   6.67673963270149     -2.35528221965199     -1.38777525783034
  H   7.69188901119955     -2.05094692087545      0.02071794531666
  H   6.03473782391106     -2.77488316450132      1.51326101601760
  H   5.04996875590580     -3.32255227948197      0.15572310632554
  N   2.99985705455098     -2.44362083494381      1.43961791486125
  H   3.42509710836570     -2.79141850971404      2.30344604889947
  H   2.41454638348196     -1.66778347529864      1.76118938772936
