# Supplementary material for: Beyond Strain Release: Delocalization-Enabled Organic Reactivity
Source: J Org Chem. 2024 Jul 6;89(14):9979–89. doi: 10.1021/acs.joc.4c00857 (PMC11267611; doi:10.1021/acs.joc.4c00857)
Supplement: Supplementary file 2 — jo4c00857_si_002.zip [file jo4c00857_si_002.zip › CartesianCoordinates/NH2_addition/222P/adduct_opt.xyz]

23
Coordinates from ORCA-job adduct_opt
  N   -2.23750114578186     -0.83108212834899      0.13695648208585
  C   -0.85551351782360     -0.32244500771868      0.05215874967830
  C   -0.78666031096452      1.21019898344033      0.08034627530806
  C   0.70493982660171      1.68532623649441     -0.02555344320445
  C   -0.21715070542143     -0.81189400887664     -1.24711826060986
  C   1.27266501798056     -0.32324735704103     -1.32067307053477
  C   1.68732154705105      0.51310637357555     -0.10536952812523
  C   1.43479702934565     -0.35379017693752      1.13290868608553
  C   -0.04618787742928     -0.86472903794159      1.22949629970108
  H   -2.77760082406820     -0.44230864418800     -0.63326235173301
  H   -2.66855796562073     -0.46891892228116      0.98492398132006
  H   -1.39206156206748      1.59973995137366     -0.74721295719215
  H   -1.25336420513550      1.56000511705630      1.00926120010832
  H   0.93363755750063      2.31774699952286      0.84064932223384
  H   0.80696059295523      2.32766328617182     -0.90857328144096
  H   -0.80404659781758     -0.43113158998420     -2.09217779551075
  H   -0.28429533135811     -1.90456953546404     -1.27778157768846
  H   1.40662946558282      0.25429599257713     -2.24310969152783
  H   1.92104781582310     -1.20274724515519     -1.41404922505880
  H   2.10161178056155     -1.22429387032591      1.13162355791973
  H   1.67084313799442      0.21054095249221      2.04305917229510
  H   -0.09590520211403     -1.95858389095027      1.21045091956248
  H   -0.52128852579439     -0.53879247749104      2.16305653632793
