# Supplementary material for: Beyond Strain Release: Delocalization-Enabled Organic Reactivity
Source: J Org Chem. 2024 Jul 6;89(14):9979–89. doi: 10.1021/acs.joc.4c00857 (PMC11267611; doi:10.1021/acs.joc.4c00857)
Supplement: Supplementary file 2 — jo4c00857_si_002.zip [file jo4c00857_si_002.zip › CartesianCoordinates/NH2_addition/222P/SM1_opt.xyz]

20
Coordinates from ORCA-job SM1_opt
  C   2.02594082041417     -0.84692461054962      1.28262470904204
  C   0.83782019821892     -0.47134951439970      0.36370300935308
  C   -0.05943056078817     -1.58222094733996     -0.23459616303661
  C   -1.05939060540291     -1.39284645321906      0.96073779591626
  C   0.57347563566473      1.01226813466630      0.00864630467188
  C   -0.28927660643236      1.15153913549822      1.31268850927134
  C   -0.08970400032075     -0.35954076363337      1.58446164826250
  C   1.05325316556397     -0.83404292519629      2.51474143751301
  H   2.49643723691733     -1.80768973682622      1.06973859469610
  H   2.80320924983480     -0.08278167101522      1.32504993321351
  H   0.41833031571663     -2.56253153373663     -0.26031731648952
  H   -0.46885962804117     -1.37080262869216     -1.22325500164465
  H   -1.24237780575933     -2.28451310384476      1.56174502759436
  H   -2.02107792546591     -0.96824111684676      0.66958913154084
  H   0.00601957506186      1.14596791722289     -0.91333731168165
  H   1.45908484188113      1.64755190060202     -0.03472996816907
  H   0.15820803287620      1.79409221325569      2.07213351344496
  H   -1.32191485835896      1.46656771034726      1.15728871325670
  H   1.32278252836270     -0.14296325361455      3.31444596851314
  H   0.88019039005710     -1.81848875267808      2.95155146473176
