# Supplementary material for: Beyond Strain Release: Delocalization-Enabled Organic Reactivity
Source: J Org Chem. 2024 Jul 6;89(14):9979–89. doi: 10.1021/acs.joc.4c00857 (PMC11267611; doi:10.1021/acs.joc.4c00857)
Supplement: Supplementary file 2 — jo4c00857_si_002.zip [file jo4c00857_si_002.zip › CartesianCoordinates/NH2_addition/222P/TS_opt.xyz]

23
Coordinates from ORCA-job TS_opt
  C   2.11881528281553     -0.80817756088903      1.02317238575421
  C   0.99895567731720     -0.47746626233608      0.04337043044240
  C   0.03076196440954     -1.57350164748592     -0.37506954457145
  C   -0.89934280605418     -1.41124020297204      0.85433064677556
  C   0.61060157220868      0.97667350848760     -0.17629772628634
  C   -0.19849011959662      1.10280929193088      1.13971861994139
  C   -0.08121333400813     -0.35243629048380      1.59402488087732
  C   1.21301043923638     -0.79088771014110      2.27963394463230
  H   2.60037181245065     -1.76754712022489      0.80604635844043
  H   2.89559876616612     -0.03661662141706      1.02072503778619
  H   0.52760672145087     -2.54747285158932     -0.43598488792946
  H   -0.42924922922167     -1.37071094610889     -1.34678670311631
  H   -1.03770662933652     -2.33497785372515      1.42783850985760
  H   -1.89595368991886     -1.04528477077997      0.58488801151309
  H   0.01361203514593      1.09336418405952     -1.08529365850585
  H   1.48004528350497      1.63772566124401     -0.25977496170594
  H   0.26244603211190      1.79206153594039      1.85552512046364
  H   -1.23270498951768      1.43402747376845      0.99130184639293
  H   1.55335153149593     -0.09850336344586      3.05820683877112
  H   1.11703365916904     -1.77844314467650      2.74364384351222
  N   2.25854864245937     -0.61517704364819     -1.85525175923758
  H   3.02569976079890     -0.02623287462277     -1.52160643137168
  H   2.60315161691262     -1.56349539088429     -1.68606080243577
