# Supplementary material for: Beyond Strain Release: Delocalization-Enabled Organic Reactivity
Source: J Org Chem. 2024 Jul 6;89(14):9979–89. doi: 10.1021/acs.joc.4c00857 (PMC11267611; doi:10.1021/acs.joc.4c00857)
Supplement: Supplementary file 2 — jo4c00857_si_002.zip [file jo4c00857_si_002.zip › CartesianCoordinates/NH2_addition/cyclopropane/adduct_opt.xyz]

12
Coordinates from ORCA-job adduct_opt
  N   1.81038199945551     -0.05226392236731      0.50992436380207
  C   0.57729318145350      0.26412326480276     -0.24026852702961
  C   -0.68149665965081     -0.23727385726892      0.47234527129751
  C   -2.01849231334317      0.04108207406489     -0.22220153270426
  H   2.62717351364598      0.23373122725687     -0.02045263447699
  H   1.88247827071978     -1.05960863573180      0.61605790143025
  H   0.51925818552874      1.35098424991426     -0.34588323174896
  H   0.58938290046994     -0.15528349503884     -1.25567170854413
  H   -0.67311097892053      0.19648561857541      1.48165660348309
  H   -0.55251338644964     -1.31965269924051      0.62470151622618
  H   -2.10268167497505      1.13107878170025     -0.38284705305369
  H   -1.97757303793424     -0.39331260666706     -1.23747096868148
