# Supplementary material for: Beyond Strain Release: Delocalization-Enabled Organic Reactivity
Source: J Org Chem. 2024 Jul 6;89(14):9979–89. doi: 10.1021/acs.joc.4c00857 (PMC11267611; doi:10.1021/acs.joc.4c00857)
Supplement: Supplementary file 2 — jo4c00857_si_002.zip [file jo4c00857_si_002.zip › CartesianCoordinates/NH2_addition/cyclopropane/SM1_opt.xyz]

9
Coordinates from ORCA-job SM1_opt
  C   -0.26535369430060      0.81306530064834      0.15318727979396
  C   0.84369963391951     -0.16492809271194     -0.12613337769213
  C   -0.57830373942837     -0.64795749265674     -0.02705623522085
  H   -0.33550971654894      1.22400407461655      1.15045739579538
  H   -0.55088211772818      1.49067005182546     -0.63907541125378
  H   1.30098526087328     -0.14199441871516     -1.10526486184852
  H   1.51591728135206     -0.40924655074721      0.68428620128336
  H   -1.07320800763724     -0.94840542821918     -0.93982114392867
  H   -0.85723490050152     -1.21541744404011      0.84961015307125
