# Supplementary material for: Beyond Strain Release: Delocalization-Enabled Organic Reactivity
Source: J Org Chem. 2024 Jul 6;89(14):9979–89. doi: 10.1021/acs.joc.4c00857 (PMC11267611; doi:10.1021/acs.joc.4c00857)
Supplement: Supplementary file 2 — jo4c00857_si_002.zip [file jo4c00857_si_002.zip › CartesianCoordinates/NH2_addition/cyclopropane/TS_opt.xyz]

12
Coordinates from ORCA-job TS_opt
  C   -0.57157902809777      1.43855659815370      0.38145118159942
  C   0.65459160597645     -0.11456106657715     -0.09658974348237
  C   -0.83340711040649      0.05000038358481     -0.03495563529196
  H   -0.24879403324266      1.61426023002263      1.39206589029816
  H   -0.26605414023011      2.14560145644751     -0.36902352377814
  H   1.13318685765938     -0.12639790761955     -1.06820854263267
  H   1.14737548447128     -0.65288232819810      0.70381398623962
  H   -1.36271730200003     -0.03262879853408     -0.98462208107453
  H   -1.35059894463789     -0.54618526179737      0.71739178920559
  N   -2.38340340605756      2.53081515332264      0.73023648797747
  H   -2.82845244564920      1.88489754726870      1.38652454175664
  H   -2.85444753778541      2.32848399392624     -0.15478435081724
