# Supplementary material for: Beyond Strain Release: Delocalization-Enabled Organic Reactivity
Source: J Org Chem. 2024 Jul 6;89(14):9979–89. doi: 10.1021/acs.joc.4c00857 (PMC11267611; doi:10.1021/acs.joc.4c00857)
Supplement: Supplementary file 2 — jo4c00857_si_002.zip [file jo4c00857_si_002.zip › CartesianCoordinates/NH2_addition/221P/adduct_opt.xyz]

20
Coordinates from ORCA-job adduct_opt
  N   -1.77347640801632     -1.35798745348123     -0.20829152093338
  C   -0.61432539787330     -0.47247945202569     -0.06469028417091
  C   0.59677842823950     -0.94799514129354     -0.87289502040659
  C   1.77526598101398     -0.13963846180346     -0.22662734765514
  C   -0.91831296772575      0.97035060696345     -0.47958460288000
  C   0.26866342749360      1.76707622004177      0.16563317670070
  C   1.15023533476505      0.72287311799665      0.90399450178152
  C   0.03019500581673     -0.24986537902374      1.33016560467379
  H   -2.52654391305440     -1.02329103987674      0.38708634921619
  H   -1.53195508287042     -2.28436732652462      0.13401253921267
  H   0.46509112486908     -0.75646423329168     -1.94150336963757
  H   0.72778400244237     -2.02838672508592     -0.74452727082959
  H   2.29417714968236      0.47719009822566     -0.96820235294706
  H   2.51686611794987     -0.84265883530166      0.16751729790416
  H   -0.97621622908582      1.07007188153681     -1.56714560709581
  H   -1.88563191945203      1.27931793805802     -0.06749641307046
  H   -0.13623839117662      2.51263914467186      0.85840057026162
  H   0.83939420489012      2.31984584613687     -0.58820220133268
  H   0.39362853288912     -1.19739704227132      1.74957507876330
  H   -0.69537900079711      0.18117623634848      2.03276087244529
