# Supplementary material for: Beyond Strain Release: Delocalization-Enabled Organic Reactivity
Source: J Org Chem. 2024 Jul 6;89(14):9979–89. doi: 10.1021/acs.joc.4c00857 (PMC11267611; doi:10.1021/acs.joc.4c00857)
Supplement: Supplementary file 2 — jo4c00857_si_002.zip [file jo4c00857_si_002.zip › CartesianCoordinates/NH2_addition/221P/SM1_opt.xyz]

17
Coordinates from ORCA-job SM1_opt
  C   -1.06364844135173      0.07564920318965     -1.21251609846055
  C   0.11275412226966      0.73185949249669     -0.46269338919121
  C   1.54408759866458      0.15935184764497     -0.44410282482921
  C   1.20878931851318     -0.72195200257464      0.79044737389653
  C   -0.23578543918922     -0.18408294482430      0.82017767397937
  C   -1.39875612901950     -0.80609309369574      0.02174203016603
  C   -0.29268621057430      1.30299915059761      0.85083422417539
  H   -1.83887326810440      0.76818579157522     -1.54629921325546
  H   -0.72980481389432     -0.50795369078868     -2.06874271842953
  H   2.33424537190916      0.90200582132580     -0.31709654114623
  H   1.76198626209376     -0.42846949115838     -1.33412584911525
  H   1.78665421310646     -0.53623907299598      1.69793687809330
  H   1.24524587529609     -1.78731409373741      0.56965124335609
  H   -1.24563987931375     -1.86757706996584     -0.16520683785899
  H   -2.38615333457266     -0.67183927716787      0.46780900587609
  H   0.47193991539047      1.81382934231821      1.42340675660956
  H   -1.27418516122349      1.75775008776070      0.90857828613406
