# Supplementary material for: Beyond Strain Release: Delocalization-Enabled Organic Reactivity
Source: J Org Chem. 2024 Jul 6;89(14):9979–89. doi: 10.1021/acs.joc.4c00857 (PMC11267611; doi:10.1021/acs.joc.4c00857)
Supplement: Supplementary file 2 — jo4c00857_si_002.zip [file jo4c00857_si_002.zip › CartesianCoordinates/NH2_addition/221P/TS_opt.xyz]

20
Coordinates from ORCA-job TS_opt
  N   -2.43991900000000     -1.78283800000000     -0.53089200000000
  C   -0.34812600000000     -0.28488500000000      0.07333900000000
  C   0.69207100000000     -0.98023000000000     -0.80802700000000
  C   1.87941600000000     -0.15226000000000     -0.28170400000000
  C   -0.91253400000000      1.05732200000000     -0.39498500000000
  C   0.27774500000000      1.88488500000000      0.12613100000000
  C   1.08852700000000      0.70972300000000      0.74250400000000
  C   0.11785300000000     -0.19961400000000      1.46582900000000
  H   -2.74334300000000     -1.22615500000000      0.27017100000000
  H   -1.79471800000000     -2.45682500000000     -0.11425100000000
  H   0.48360100000000     -0.82721400000000     -1.86558500000000
  H   0.74325000000000     -2.05633600000000     -0.62370700000000
  H   2.33519900000000      0.47108500000000     -1.05109500000000
  H   2.67464400000000     -0.74069300000000      0.18417700000000
  H   -1.02801800000000      1.08533800000000     -1.47717000000000
  H   -1.88204100000000      1.28237300000000      0.05650700000000
  H   0.01449300000000      2.65063000000000      0.86105000000000
  H   0.83745100000000      2.37090600000000     -0.67311700000000
  H   0.55487300000000     -1.10453800000000      1.87870000000000
  H   -0.55042200000000      0.29933500000000      2.16210500000000
