# Supplementary material for: Beyond Strain Release: Delocalization-Enabled Organic Reactivity
Source: J Org Chem. 2024 Jul 6;89(14):9979–89. doi: 10.1021/acs.joc.4c00857 (PMC11267611; doi:10.1021/acs.joc.4c00857)
Supplement: Supplementary file 2 — jo4c00857_si_002.zip [file jo4c00857_si_002.zip › CartesianCoordinates/NH2_addition/BCB/adduct_opt.xyz]

13
Coordinates from ORCA-job adduct_opt
  C   -1.66028456073630     -0.02876297919022      0.28571350972067
  C   -0.56235661595295     -1.10698314525648      0.01838597404772
  C   0.29206518541192      0.00691824554052     -0.60289524955088
  N   1.74818692409246     -0.12232243008194     -0.53032065409384
  C   -0.49687969398523      1.01122604371498      0.26764067472842
  H   -2.12601113877102     -0.13111416579145      1.27860850325702
  H   -0.04433489448725     -1.46914641718442      0.92693461604377
  H   -0.77862100867226     -1.98285866790209     -0.60559111466437
  H   0.02282929123410      0.13991463605897     -1.65257902753573
  H   2.03145645833018     -0.16267844754727      0.44375132790951
  H   2.18984805173207      0.70527587198662     -0.92071900398081
  H   0.03961802129355      1.12174452230702      1.22921937270615
  H   -0.65560601948927      2.01867693334576     -0.13815892858764
