# Supplementary material for: Beyond Strain Release: Delocalization-Enabled Organic Reactivity
Source: J Org Chem. 2024 Jul 6;89(14):9979–89. doi: 10.1021/acs.joc.4c00857 (PMC11267611; doi:10.1021/acs.joc.4c00857)
Supplement: Supplementary file 2 — jo4c00857_si_002.zip [file jo4c00857_si_002.zip › CartesianCoordinates/NH2_addition/BCB/SM1_opt.xyz]

10
Coordinates from ORCA-job SM1_opt
  C   0.05827858754596     -0.12318960060661     -0.79867027539720
  C   1.05805085325372      0.50147131897731      0.12284069341111
  C   0.05781222286379     -0.47799342760657      0.65140919871448
  C   -1.17337461182464      0.09454662546929      0.02262327460989
  H   0.21671910977913     -0.78675506742004     -1.63069067261416
  H   0.94678329406836      1.55309682667568      0.38022645095073
  H   2.08334615858159      0.16006327547610      0.03967180262377
  H   0.21600187267745     -1.45032563621948      1.08411729003256
  H   -2.00144245262791     -0.58470366676236     -0.14367729016371
  H   -1.46226503431745      1.11387935201667      0.27202952783254
