# Supplementary material for: Beyond Strain Release: Delocalization-Enabled Organic Reactivity
Source: J Org Chem. 2024 Jul 6;89(14):9979–89. doi: 10.1021/acs.joc.4c00857 (PMC11267611; doi:10.1021/acs.joc.4c00857)
Supplement: Supplementary file 2 — jo4c00857_si_002.zip [file jo4c00857_si_002.zip › CartesianCoordinates/NH2_addition/BCB/TS_opt.xyz]

13
Coordinates from ORCA-job TS_opt
  C   0.01091463623782     -0.12998796352969     -1.26191647891868
  C   0.98677071086835      0.55514925464351     -0.38736451020656
  C   -0.00052560488526     -0.15982900527344      0.56119577559602
  C   -1.18380266910374      0.04493113206833     -0.41216208976755
  H   0.24759493815466     -1.12693918166922     -1.59916246881124
  H   0.91215477136744      1.64393337984442     -0.35865288767290
  H   2.02255507979521      0.22446435489410     -0.42163178449538
  H   0.24181004328184     -1.20244451596175      0.75480888664618
  H   -1.96244842218757     -0.71256468318254     -0.46517822895158
  H   -1.60297164982778      1.05285016760733     -0.38642268483354
  N   -0.16109815864150      0.60657455579046     -3.38896288969726
  H   0.84995767598611      0.62165366585745     -3.54581866124608
  H   -0.36760535104560      1.56279433891102     -3.09167547764138
