# Supplementary material for: Beyond Strain Release: Delocalization-Enabled Organic Reactivity
Source: J Org Chem. 2024 Jul 6;89(14):9979–89. doi: 10.1021/acs.joc.4c00857 (PMC11267611; doi:10.1021/acs.joc.4c00857)
Supplement: Supplementary file 2 — jo4c00857_si_002.zip [file jo4c00857_si_002.zip › CartesianCoordinates/NH2_addition/cyclobutane/adduct_opt.xyz]

15
Coordinates from ORCA-job adduct_opt
  N   -2.47726862982382      0.34640350481019     -0.26892407766056
  C   -1.13876893529804      0.49680454116100      0.32521049246490
  C   -0.14215849889497     -0.60677341618763     -0.01149863444353
  C   1.27753772514839     -0.32185458232504      0.50486455985652
  C   2.04117005826551      0.69647948830379     -0.35283115016576
  H   -2.39198500826505      0.34875575365525     -1.28077035598813
  H   -2.85060156586586     -0.56687440930734     -0.02734144543811
  H   -1.26015121283804      0.54938566038629      1.41112824717927
  H   -0.72784233404943      1.45346617117524      0.00341376266830
  H   -0.52258183468337     -1.55106609512520      0.39864441203042
  H   -0.10375510309107     -0.72802088696704     -1.10057894947351
  H   1.18673857439471      0.05235266908050      1.53456726008448
  H   1.78143962343353     -1.30189671912811      0.60749892234634
  H   2.33100655460661      0.19825709070893     -1.29548638801044
  H   2.99732058696090      0.93468122975914      0.14460334454979
