# Supplementary material for: Beyond Strain Release: Delocalization-Enabled Organic Reactivity
Source: J Org Chem. 2024 Jul 6;89(14):9979–89. doi: 10.1021/acs.joc.4c00857 (PMC11267611; doi:10.1021/acs.joc.4c00857)
Supplement: Supplementary file 2 — jo4c00857_si_002.zip [file jo4c00857_si_002.zip › CartesianCoordinates/NH2_addition/cyclobutane/SM1_opt.xyz]

12
Coordinates from ORCA-job SM1_opt
  C   0.97181378159163      0.37691165584318     -0.30622724158175
  C   -0.36967048516766      1.01257524671856      0.13462345250420
  C   -0.84731107356125     -0.40080738458148      0.54904223632246
  C   0.24526163530252     -0.98867783237449     -0.37749897929655
  H   1.44322991366932      0.75391212774902     -1.21325877401889
  H   1.69994261712805      0.39286478080409      0.50556678822846
  H   -0.34174565593433      1.78806032966650      0.89943662163159
  H   -0.93118226484573      1.38089937072743     -0.72476718657168
  H   -0.62258830886846     -0.59992434660586      1.59753131647952
  H   -1.88464791751547     -0.66882744069257      0.35128772525349
  H   0.78326776641030     -1.87295091189277     -0.03732525863464
  H   -0.14627000820892     -1.17413559536161     -1.37842070031621
