# Supplementary material for: Beyond Strain Release: Delocalization-Enabled Organic Reactivity
Source: J Org Chem. 2024 Jul 6;89(14):9979–89. doi: 10.1021/acs.joc.4c00857 (PMC11267611; doi:10.1021/acs.joc.4c00857)
Supplement: Supplementary file 2 — jo4c00857_si_002.zip [file jo4c00857_si_002.zip › CartesianCoordinates/NH2_addition/cyclobutane/TS_opt.xyz]

15
Coordinates from ORCA-job TS_opt
  C   2.09727268366975     -0.43568652598344     -1.25578932952736
  C   1.21452083470911      0.51147293568120      0.51114237748675
  C   0.89440542939152     -0.96817177905438      0.67373405119649
  C   1.01032468819204     -1.38215689970191     -0.78744567558948
  H   3.07601368369332     -0.51224632223777     -0.81697863559836
  H   1.91316746493121      0.38156394702756     -1.92550815412473
  H   1.65036608637912      1.01068244812149      1.38369382999491
  H   0.35821663290811      1.08636414266689      0.14205624567039
  H   -0.05274174796668     -1.25530816834920      1.15713490065922
  H   1.69595792204030     -1.45493903620174      1.24031016060711
  H   0.08295683399981     -1.15634728626621     -1.32226949309618
  H   1.25307535201137     -2.43072649764011     -0.97714269823878
  N   2.72254699953003     -1.61046980720885     -2.86462526601862
  H   1.84016051545735     -1.75309204506120     -3.36228002431353
  H   3.20397662105365     -0.90598910579232     -3.42838228910781
