# Supplementary material for: Beyond Strain Release: Delocalization-Enabled Organic Reactivity
Source: J Org Chem. 2024 Jul 6;89(14):9979–89. doi: 10.1021/acs.joc.4c00857 (PMC11267611; doi:10.1021/acs.joc.4c00857)
Supplement: Supplementary file 2 — jo4c00857_si_002.zip [file jo4c00857_si_002.zip › CartesianCoordinates/NH2_addition/BC210P/adduct_opt.xyz]

16
Coordinates from ORCA-job adduct_opt
  N   1.85420539182729     -0.81374981258764     -0.38707323880980
  C   0.54239803458940     -0.76832084208397      0.28890283845583
  C   0.28080677709239      0.54183415602669      1.06115772953567
  C   -0.29882744858144      1.46147856276668     -0.01095243424857
  C   -1.36176564316247      0.52586768066428     -0.58687806446672
  C   -0.59946563610231     -0.80501043897235     -0.75959209393427
  H   1.92455385722073      0.04026788719439     -0.93639548127090
  H   2.58483951111479     -0.74690066283830      0.31711381929261
  H   0.50227661495839     -1.63797534075934      0.94989828575980
  H   -0.44586304430831      0.30184124497406      1.87315373612715
  H   1.19299514933499      0.89441615953552      1.55540353646953
  H   -0.75409621885490      2.36124365774363      0.43198402126297
  H   -1.81517699245658      0.85687994722075     -1.52719128384756
  H   -2.20522969476323      0.34027785113221      0.11579405580819
  H   -0.15970928179181     -0.87220211675373     -1.75719036790433
  H   -1.24205137611690     -1.67985793326291     -0.62853505822959
