# Supplementary material for: Beyond Strain Release: Delocalization-Enabled Organic Reactivity
Source: J Org Chem. 2024 Jul 6;89(14):9979–89. doi: 10.1021/acs.joc.4c00857 (PMC11267611; doi:10.1021/acs.joc.4c00857)
Supplement: Supplementary file 2 — jo4c00857_si_002.zip [file jo4c00857_si_002.zip › CartesianCoordinates/NH2_addition/BC210P/SM1_opt.xyz]

13
Coordinates from ORCA-job SM1_opt
  C   -0.70603898412594      0.66245143402211      0.17716281395170
  C   -1.21882634053300     -0.53197461786065     -0.57153331882804
  C   0.06529527439406      0.10060073736296     -1.01920416304772
  C   1.20752917501890     -0.33239957539899     -0.09911987968343
  C   0.42117108692035      0.24150424035028      1.12110427789676
  H   -1.27925930753704      1.57662569521558      0.24216391212974
  H   -1.20128192635684     -1.51026978016589     -0.10120652372481
  H   -2.07347982193634     -0.34759597037274     -1.20911189330635
  H   0.17315110635453      0.51949590477463     -2.00987844287217
  H   1.42509611571086     -1.40229557081768     -0.08775579125891
  H   2.13084012534708      0.21546694595687     -0.27837414308824
  H   0.14203437582758     -0.46442765463275      1.90589044827340
  H   0.93719182091580      1.08710481156626      1.57210880355808
