# Supplementary material for: Beyond Strain Release: Delocalization-Enabled Organic Reactivity
Source: J Org Chem. 2024 Jul 6;89(14):9979–89. doi: 10.1021/acs.joc.4c00857 (PMC11267611; doi:10.1021/acs.joc.4c00857)
Supplement: Supplementary file 2 — jo4c00857_si_002.zip [file jo4c00857_si_002.zip › CartesianCoordinates/NH2_addition/BC210P/TS_opt.xyz]

16
Coordinates from ORCA-job TS_opt
  C   -1.06494294788321      0.63805526906353      0.05687192911534
  C   -1.48104744754930     -0.40464926530288     -0.89981487277293
  C   -0.23553815902310      0.02303845579540     -1.59853498849538
  C   0.96205427823925     -0.21351181505203     -0.71009331310885
  C   0.32421411049345      0.32263592775824      0.59160474026432
  H   -1.46133126089691      1.63259746758224     -0.03174836880697
  H   -2.39584185676762     -0.16462181617228     -1.43841724315837
  H   -1.54434106397415     -1.42726686701799     -0.48693288534251
  H   -0.20033072927362      0.27104965065304     -2.65238257384232
  H   1.83130030123101      0.37972676018645     -1.00137369259933
  H   1.30280112240276     -1.26268047115756     -0.62260356274810
  H   0.83438984296440      1.21144850888636      0.96355029377948
  H   0.28194602190217     -0.40652818745932      1.40739881186344
  N   -2.24015527371161      0.43844071146453      1.91824655713534
  H   -1.63350748512923      0.97884029108973      2.54022586761691
  H   -1.99208745302432     -0.52969462031746      2.13405130109995
