# Supplementary material for: Beyond Strain Release: Delocalization-Enabled Organic Reactivity
Source: J Org Chem. 2024 Jul 6;89(14):9979–89. doi: 10.1021/acs.joc.4c00857 (PMC11267611; doi:10.1021/acs.joc.4c00857)
Supplement: Supplementary file 2 — jo4c00857_si_002.zip [file jo4c00857_si_002.zip › CartesianCoordinates/NH2_addition/211P/adduct_opt.xyz]

17
Coordinates from ORCA-job adduct_opt
  N   1.71410543824081     -0.51365190148366     -1.05239284145830
  C   0.49619007777406     -0.24468664885661     -0.29711590290760
  C   -0.80871121726425     -1.01179920922513     -0.58230081669911
  C   0.03114920501494      1.20833559881071     -0.33636239312448
  C   -1.28015906550570      1.04083788553158      0.49714443509376
  C   -1.28654092222240     -0.48186467940677      0.83510437284677
  C   0.25070662968164     -0.61954502688704      1.18848602383638
  H   2.46620558743053      0.09101537733201     -0.73254145676575
  H   2.01871314103889     -1.46708888264699     -0.88248661214373
  H   -1.37817438403685     -0.72078868797305     -1.47481588017488
  H   -0.64513116016329     -2.09420216851565     -0.58988008508458
  H   -0.13953018423786      1.54738582730631     -1.36223193220077
  H   0.76311965020899      1.87926374171429      0.12490339552618
  H   -2.16128305616450      1.33757640313721     -0.08077223358724
  H   -1.26447547363427      1.66055725892528      1.39952716059697
  H   0.54791011107717     -1.65373994046864      1.39058808366950
  H   0.67568562276210      0.04226505270616      1.95525668257686
