# Supplementary material for: Beyond Strain Release: Delocalization-Enabled Organic Reactivity
Source: J Org Chem. 2024 Jul 6;89(14):9979–89. doi: 10.1021/acs.joc.4c00857 (PMC11267611; doi:10.1021/acs.joc.4c00857)
Supplement: Supplementary file 2 — jo4c00857_si_002.zip [file jo4c00857_si_002.zip › CartesianCoordinates/NH2_addition/211P/SM1_opt.xyz]

14
Coordinates from ORCA-job SM1_opt
  C   -0.07602662832049     -0.79395396943799      1.06845301186245
  C   0.02936090874105      0.69718850078768      0.64113187262636
  C   1.19140377805537      0.90912894182570     -0.29609325782416
  C   0.03346280795101      0.18021473214452     -0.92956610240241
  C   -0.07227842451393     -1.27337503986025     -0.38859685378924
  C   -1.05075484588520      1.05262329629621     -0.34908490999431
  H   0.77671151146919     -1.11052558848184      1.66498388879774
  H   -0.98920304833581     -0.99779726925578      1.62322930828136
  H   2.10431613142268      0.35493547456168     -0.11125477335455
  H   1.33914207718003      1.92906662531515     -0.63129182820556
  H   0.78265454288845     -1.88109680233907     -0.67672112388357
  H   -0.98319367719875     -1.76823041741518     -0.71809983461517
  H   -1.05122043414652      2.08190699958595     -0.68807058528633
  H   -2.03458469930709      0.62000451627321     -0.20909881221261
