# Supplementary material for: Beyond Strain Release: Delocalization-Enabled Organic Reactivity
Source: J Org Chem. 2024 Jul 6;89(14):9979–89. doi: 10.1021/acs.joc.4c00857 (PMC11267611; doi:10.1021/acs.joc.4c00857)
Supplement: Supplementary file 2 — jo4c00857_si_002.zip [file jo4c00857_si_002.zip › CartesianCoordinates/NH2_addition/211P/TS_opt.xyz]

17
Coordinates from ORCA-job TS_opt
  N   2.27567923207579     -0.27267044247126     -1.65571144373661
  C   0.30121714893750     -0.56921070358691      1.18361930718086
  C   -1.20004359965930     -0.36780858862141      0.84314553538902
  C   -1.36545925830916      1.15110954045869      0.50136057140185
  C   -0.16505807286337      1.23158543747082     -0.45514203472702
  C   -1.01463567336749     -1.09496380076722     -0.51494599211327
  C   0.18384787324884     -0.25063575960157     -0.26411666049432
  H   0.78611436075199      0.15430950664941      1.83327674556226
  H   0.55668353656544     -1.59852221434436      1.41733772593812
  H   -1.27635411996515      1.77463142319289      1.39082218977165
  H   -2.32956475170244      1.35619022870466      0.03634616850707
  H   0.64479078055961      1.88407666401737     -0.13328332353825
  H   -0.40491119407774      1.45955153740706     -1.49202597729399
  H   -0.86304130228056     -2.16560002149111     -0.41435219640321
  H   -1.66999760679291     -0.82715821839937     -1.33910375657108
  H   2.46966984721639     -1.09159462350324     -1.07707579911587
  H   2.49746279966257      0.51011003488551     -1.03765105975721
