# Supplementary material for: Beyond Strain Release: Delocalization-Enabled Organic Reactivity
Source: J Org Chem. 2024 Jul 6;89(14):9979–89. doi: 10.1021/acs.joc.4c00857 (PMC11267611; doi:10.1021/acs.joc.4c00857)
Supplement: Supplementary file 2 — jo4c00857_si_002.zip [file jo4c00857_si_002.zip › CartesianCoordinates/NH2_addition/311P/adduct_opt.xyz]

20
Coordinates from ORCA-job adduct_opt
  N   2.22604684682397      0.82298862604663     -0.00126072167707
  C   0.90624379361800      0.17956430775644     -0.11569631492926
  C   0.65167576991774     -1.05466247819585      0.75885658279026
  C   -0.23929994189035     -1.65274785023342     -0.39764649809382
  C   -1.61398448627732     -0.97028872081406     -0.23644998872454
  C   -1.58664721711731      0.56977235470243     -0.40960858431519
  C   -0.25449806343916      1.16866297963657      0.06715045028312
  C   0.63929719725246     -0.72502622057000     -1.33566440529205
  H   2.30399885278438      1.25407033921834      0.91843131956036
  H   2.28304314851320      1.59142644149100     -0.66727736577575
  H   0.17990754720019     -0.87684276810140      1.73559854002387
  H   1.57869753433322     -1.61839479538486      0.91650864887111
  H   -2.00516336921170     -1.22131881465120      0.75840171244549
  H   -2.35032415888787     -1.36704193294186     -0.94768499853978
  H   -1.69629782752459      0.79546022566430     -1.47302289491170
  H   -2.43327302827145      1.05276022528675      0.08933860787837
  H   -0.30021251971340      1.44872247881319      1.12637963377202
  H   -0.03697327872412      2.08499280817279     -0.49449013453185
  H   0.18222726132177     -0.26347255708356     -2.22013289537591
  H   1.56543593929232     -1.21862464881222     -1.64742069345766
