# Supplementary material for: Beyond Strain Release: Delocalization-Enabled Organic Reactivity
Source: J Org Chem. 2024 Jul 6;89(14):9979–89. doi: 10.1021/acs.joc.4c00857 (PMC11267611; doi:10.1021/acs.joc.4c00857)
Supplement: Supplementary file 2 — jo4c00857_si_002.zip [file jo4c00857_si_002.zip › CartesianCoordinates/NH2_addition/311P/SM1_opt.xyz]

17
Coordinates from ORCA-job SM1_opt
  C   -0.34928713074186      2.58157965276677      3.97537439914885
  C   -0.04942448921402      1.78126424616393      2.68842876228745
  C   -2.47874364015326      0.96560195343255      2.05052622299345
  C   -2.29677463496722      1.18713331357639      3.52316475742218
  C   -1.11411269952345      0.70679104618280      2.61796660071366
  C   -1.52779050555451     -0.06072044774877      3.83740987457798
  C   -1.88857114409005      2.52803913531095      4.09586893189182
  H   0.95973296085047      1.36725264680621      2.68595126630210
  H   -0.13952225911308      2.42328365802078      1.81013623847013
  H   0.04359192012029      3.59954858541565      3.94845684150190
  H   0.10562919294104      2.08392664869552      4.83367498046275
  H   -2.34573559075288      3.31898554546795      3.49817765105442
  H   -2.22695247053306      2.66114936731217      5.12427715550290
  H   -3.07298824703261      0.11497814592719      1.72522303447660
  H   -2.59091499643970      1.85137018494378      1.43437432905915
  H   -2.02682775943727     -1.01455177612987      3.69148174527633
  H   -0.86219350635881     -0.03427290614401      4.69282720885830
