# Supplementary material for: Beyond Strain Release: Delocalization-Enabled Organic Reactivity
Source: J Org Chem. 2024 Jul 6;89(14):9979–89. doi: 10.1021/acs.joc.4c00857 (PMC11267611; doi:10.1021/acs.joc.4c00857)
Supplement: Supplementary file 2 — jo4c00857_si_002.zip [file jo4c00857_si_002.zip › CartesianCoordinates/NH2_addition/311P/TS_opt.xyz]

20
Coordinates from ORCA-job TS_opt
  C   0.98881778128295     -0.82040057017215      0.58272441785960
  C   1.94525717336968      0.23541375994151      0.19027802074900
  C   1.28330240722888     -0.24301099581544     -1.13052316660747
  C   -0.05759349721946      0.41360503730136     -1.43505170523436
  C   -1.14280674256144     -0.13305648902804     -0.48874939733062
  C   -0.43767967195984     -0.38858872958942      0.85438932878315
  C   1.20161344423832     -1.69701839816209     -0.59651541736879
  H   1.73325193430822      1.24857577315702      0.53205479882000
  H   3.00744689051908     -0.00479618023589      0.27812977414354
  H   -0.35447913531632      0.26704932055354     -2.47893057379318
  H   0.04904410813282      1.49413134805549     -1.29648659198582
  H   -2.00557846088079      0.53255510264812     -0.38864652727370
  H   -1.52244102356445     -1.07906335946374     -0.88184217038442
  H   -0.95757930426623     -1.15135214994750      1.43376298293551
  H   -0.41642659402559      0.51876527107735      1.46177273028249
  H   2.14973909341736     -2.23552368151661     -0.62874820824719
  H   0.37492236263673     -2.33135413774122     -0.91365152291827
  N   1.40420356908864     -1.71785250768426      2.58162211274161
  H   0.76834108699294     -2.50834543123030      2.44694722756935
  H   2.31304457857837     -2.09425298214762      2.30073388725955
