# Supplementary material for: Beyond Strain Release: Delocalization-Enabled Organic Reactivity
Source: J Org Chem. 2024 Jul 6;89(14):9979–89. doi: 10.1021/acs.joc.4c00857 (PMC11267611; doi:10.1021/acs.joc.4c00857)
Supplement: Supplementary file 2 — jo4c00857_si_002.zip [file jo4c00857_si_002.zip › CartesianCoordinates/NH2_addition/ethane/adduct_opt.xyz]

7
Coordinates from ORCA-job adduct_opt
  N   0.83484452922128      0.17538779999663     -0.33764801183206
  C   -0.57502596267349     -0.02472990368938      0.01740097331231
  H   1.32521753398692     -0.71136616215881     -0.30818865266746
  H   1.28150918253367      0.76939466310602      0.35180049532736
  H   -1.04298661146496     -0.67579313373366     -0.72044727858777
  H   -1.09286995592120      0.93362539957502     -0.01023815069627
  H   -0.73068871568221     -0.46641866309582      1.00722062514389
