# Supplementary material for: Beyond Strain Release: Delocalization-Enabled Organic Reactivity
Source: J Org Chem. 2024 Jul 6;89(14):9979–89. doi: 10.1021/acs.joc.4c00857 (PMC11267611; doi:10.1021/acs.joc.4c00857)
Supplement: Supplementary file 2 — jo4c00857_si_002.zip [file jo4c00857_si_002.zip › CartesianCoordinates/NH2_addition/ethane/SM1_opt.xyz]

8
Coordinates from ORCA-job SM1_opt
  C   -0.76279954483129      0.00782542144409     -0.01584384773064
  C   0.76277443455795     -0.00782547468022      0.01584380678735
  H   -1.17942027556047     -0.09955419880683      0.98665604206736
  H   -1.13912172366298      0.94308909121084     -0.43270951569306
  H   -1.15293752114643     -0.80788822168514     -0.62624356835000
  H   1.15291731712069      0.80799422440798      0.62609864285308
  H   1.17939341210035      0.09937586344784     -0.98667581486324
  H   1.13909390142218     -0.94301670533856      0.43287425492916
