# Supplementary material for: Beyond Strain Release: Delocalization-Enabled Organic Reactivity
Source: J Org Chem. 2024 Jul 6;89(14):9979–89. doi: 10.1021/acs.joc.4c00857 (PMC11267611; doi:10.1021/acs.joc.4c00857)
Supplement: Supplementary file 2 — jo4c00857_si_002.zip [file jo4c00857_si_002.zip › CartesianCoordinates/NH2_addition/ethane/CH3_opt.xyz]

4
Coordinates from ORCA-job CH3_opt
  C   -0.00081710858304      0.00036027802109      0.30542293333007
  H   0.97011253966844     -0.32003784026499     -0.09903024048212
  H   -0.76166971560207     -0.68022014233392     -0.10286428462416
  H   -0.20762571548333      0.99978770457782     -0.10352840822380
