# Supplementary material for: Beyond Strain Release: Delocalization-Enabled Organic Reactivity
Source: J Org Chem. 2024 Jul 6;89(14):9979–89. doi: 10.1021/acs.joc.4c00857 (PMC11267611; doi:10.1021/acs.joc.4c00857)
Supplement: Supplementary file 2 — jo4c00857_si_002.zip [file jo4c00857_si_002.zip › CartesianCoordinates/NH2_addition/ethane/TS_opt.xyz]

11
Coordinates from ORCA-job TS_opt
  C   -1.13238779775343      0.23379453087655     -0.09931644078872
  C   1.07129843184374      0.66270805336152     -0.35055771577980
  H   -0.86590929321819     -0.29780842933131      0.79189658773117
  H   -1.27906061997770      1.29419222249395     -0.05475392628635
  H   -1.06795519532566     -0.25532739344700     -1.05043736305468
  H   1.23540207390490      1.26021070576148     -1.25587689156849
  H   1.61351952467597     -0.28671688032996     -0.44018122614371
  H   1.44605249726948      1.21358856561663      0.52077983949424
  N   -3.07565756559661     -0.13210128441543      0.16644978927584
  H   -3.11762358824871     -1.14648053664913      0.04591272356786
  H   -3.48259846757379      0.22965044606270     -0.69896537644736
