# Supplementary material for: Beyond Strain Release: Delocalization-Enabled Organic Reactivity
Source: J Org Chem. 2024 Jul 6;89(14):9979–89. doi: 10.1021/acs.joc.4c00857 (PMC11267611; doi:10.1021/acs.joc.4c00857)
Supplement: Supplementary file 2 — jo4c00857_si_002.zip [file jo4c00857_si_002.zip › CartesianCoordinates/CH3_addition/BC310H/adduct_opt.xyz]

20
Coordinates from ORCA-job adduct_opt
  C   -1.94967037780663     -0.49262178816459      0.02777548753628
  C   -0.93662980862507      0.58797362628068      0.40324540043347
  C   -0.28057371206831      1.19750566423338     -0.85169067256583
  C   0.72044595463003      0.28099121371740     -1.46479342048333
  C   1.72931395889786     -0.35879640763694     -0.57606029287424
  C   1.08062935382957     -0.94897669989023      0.68490642788173
  C   0.15062716729097      0.06461480606569      1.35172614585149
  H   -1.49097447486032     -1.28286054777289     -0.56720806678167
  H   -2.38522176769532     -0.94957529385382      0.91827950184930
  H   -2.76308794605200     -0.06904270944105     -0.56370267807054
  H   -1.47697370515000      1.38581631605842      0.92138892287496
  H   0.21911783682440      2.13258820741432     -0.54818591227331
  H   -1.04531625353216      1.48346777734329     -1.57684947480876
  H   0.86054179875605      0.27080548376050     -2.53690098841487
  H   2.46562462266659      0.39720938085437     -0.25381127485699
  H   2.29552505271227     -1.12260662780060     -1.11170261583261
  H   1.85462182744271     -1.26335411091713      1.38829765111650
  H   0.52026740764500     -1.84665565381749      0.41490559778092
  H   -0.31532273555925     -0.37889325881124      2.23548064920414
  H   0.74725580065358      0.91262062237796      1.70480961243335
