# Supplementary material for: Beyond Strain Release: Delocalization-Enabled Organic Reactivity
Source: J Org Chem. 2024 Jul 6;89(14):9979–89. doi: 10.1021/acs.joc.4c00857 (PMC11267611; doi:10.1021/acs.joc.4c00857)
Supplement: Supplementary file 2 — jo4c00857_si_002.zip [file jo4c00857_si_002.zip › CartesianCoordinates/CH3_addition/BC310H/SM1_opt.xyz]

16
Coordinates from ORCA-job SM1_opt
  C   -0.57100722075435     -0.94417618007514     -0.39564591429307
  C   -1.73200871387881     -0.09709937879082      0.04528552405458
  C   -0.66334496859612      0.50528858265075     -0.82372978636580
  C   0.45402638929638      1.27342995951675     -0.12560270824847
  C   1.44991286876889      0.19148549964708      0.33549601540635
  C   0.60348650596596     -1.07512757600701      0.56852809117078
  H   -0.76078340929026     -1.73981982918542     -1.10241903616840
  H   -1.76643926619846      0.20734394835561      1.08460488565344
  H   -2.69883592631248     -0.28971996566735     -0.39924339971004
  H   -0.92059588294116      0.76316221927158     -1.84150993823808
  H   0.06606458275796      1.83606922265273      0.72717272245167
  H   0.92280841484162      1.99361882463358     -0.79600072297140
  H   2.02716711116523      0.48752542737201      1.21261094972677
  H   2.15930027601399     -0.00214352467371     -0.47193364982338
  H   0.25427692627098     -1.12669637672397      1.60278299681316
  H   1.17598231289063     -1.98313085297666      0.37981397054188
