# Supplementary material for: Beyond Strain Release: Delocalization-Enabled Organic Reactivity
Source: J Org Chem. 2024 Jul 6;89(14):9979–89. doi: 10.1021/acs.joc.4c00857 (PMC11267611; doi:10.1021/acs.joc.4c00857)
Supplement: Supplementary file 2 — jo4c00857_si_002.zip [file jo4c00857_si_002.zip › CartesianCoordinates/CH3_addition/BC310H/TS_opt.xyz]

20
Coordinates from ORCA-job TS_opt
  C   -0.59894824878981     -1.67534004034954      0.12768557026432
  C   -1.41214002903708     -0.49674356472299      0.56970211471806
  C   -0.51342553227553      0.05749965883332     -0.45291986884647
  C   0.85060432352234      0.54138076569727     -0.07028056309475
  C   1.36964045930101     -0.42835578023029      0.99929768751820
  C   0.83991884527582     -1.81440058232819      0.61368897389345
  H   -0.89664179071564     -2.17374999764136     -0.78115818745579
  H   -1.26966746631807     -0.18991990098572      1.60207278584951
  H   -2.46377667677398     -0.55396823454058      0.31311589070962
  H   -0.89473231621912      0.21638179769231     -1.45103456817751
  H   0.84481103374013      1.57176122842245      0.30538738310846
  H   1.50384380262442      0.52629758753192     -0.94597100813137
  H   0.97963371109218     -0.14607319801077      1.97855802247931
  H   2.45682673422328     -0.41453364226790      1.08022876005921
  H   1.44412113519779     -2.22898562886878     -0.19671572389734
  H   0.92471008381031     -2.50133487444687      1.45651982397671
  C   -1.50831706670484     -3.27703627641439      1.19859099485979
  H   -0.92590695009533     -4.14307955550463      0.90830914533380
  H   -2.53339071122814     -3.27607946509378      0.84895832593886
  H   -1.37550334062974     -2.95842029677146      2.22498444089395
