# Supplementary material for: Beyond Strain Release: Delocalization-Enabled Organic Reactivity
Source: J Org Chem. 2024 Jul 6;89(14):9979–89. doi: 10.1021/acs.joc.4c00857 (PMC11267611; doi:10.1021/acs.joc.4c00857)
Supplement: Supplementary file 2 — jo4c00857_si_002.zip [file jo4c00857_si_002.zip › CartesianCoordinates/CH3_addition/111P/adduct_opt.xyz]

15
Coordinates from ORCA-job adduct_opt
  C   1.69380697769151      0.14189834945440      0.11393069126547
  C   0.18779581148893      0.01572853808427      0.01241216039683
  C   -0.83940207935373      1.18155714324025      0.11196393727211
  C   -1.60731024695430     -0.13464720559749     -0.10799286666830
  C   -0.72740287768426     -0.82691835765966      0.94882719143426
  C   -0.60692508162082     -0.53681063738244     -1.20701835523379
  H   2.07513965558335      0.79653281473976     -0.67059470518809
  H   1.97657093807463      0.56016219704789      1.08062117675623
  H   2.16595580296431     -0.83553762412695      0.00852695250210
  H   -0.83937147236676      1.89587709507273     -0.70864134405840
  H   -0.93949977169517      1.65430510877496      1.08674067477371
  H   -0.82051357379238     -0.47688323759646      1.97472270389541
  H   -0.62705146234341     -1.90777463392634      0.87603092579397
  H   -0.59267820908810      0.07255311601856     -2.10824911255938
  H   -0.49922441090379     -1.60005266614347     -1.41118003038214
