# Supplementary material for: Beyond Strain Release: Delocalization-Enabled Organic Reactivity
Source: J Org Chem. 2024 Jul 6;89(14):9979–89. doi: 10.1021/acs.joc.4c00857 (PMC11267611; doi:10.1021/acs.joc.4c00857)
Supplement: Supplementary file 2 — jo4c00857_si_002.zip [file jo4c00857_si_002.zip › CartesianCoordinates/CH3_addition/111P/SM1_opt.xyz]

11
Coordinates from ORCA-job SM1_opt
  C   -0.51783862704461     -1.17008058455098      0.19203989319973
  C   -0.05556102254994     -0.10358551899039     -0.78060465893010
  C   1.28277899674214      0.12991482364592     -0.10844238833613
  C   0.05551488408032      0.10361680433168      0.78074195956891
  C   -0.76499900232542      1.04017166500348     -0.08367466143465
  H   -1.58517507919473     -1.32145450139843      0.28815757730598
  H   0.08641609384061     -2.06480071155443      0.26771447895526
  H   1.95707955754426     -0.71416088591888     -0.04434528006998
  H   1.75533634086490      1.09015295729282     -0.26950069457074
  H   -1.84190179348844      0.97471308677407      0.00147735518599
  H   -0.37175034846908      2.03571286536514     -0.24356358087429
