# Supplementary material for: Beyond Strain Release: Delocalization-Enabled Organic Reactivity
Source: J Org Chem. 2024 Jul 6;89(14):9979–89. doi: 10.1021/acs.joc.4c00857 (PMC11267611; doi:10.1021/acs.joc.4c00857)
Supplement: Supplementary file 2 — jo4c00857_si_002.zip [file jo4c00857_si_002.zip › CartesianCoordinates/CH3_addition/111P/TS_opt.xyz]

15
Coordinates from ORCA-job TS_opt
  C   -0.52593758040902     -1.17006739686371      0.13181933433052
  C   -0.06591920783063     -0.11075005844746     -0.84310088822840
  C   1.27067735090923      0.11587185276172     -0.17477892056360
  C   0.05562103848524      0.09881262824378      0.74749438829641
  C   -0.76324920482566      1.03105487303382     -0.14000048656995
  H   -1.59392152397260     -1.31994819209359      0.23230449209706
  H   0.07255170609526     -2.06997386517890      0.20369348963851
  H   1.94434792871519     -0.73011954909966     -0.11569879501683
  H   1.74980474651214      1.07335548927913     -0.33836547277073
  H   -1.84111047314744      0.97306388819650     -0.05100951089136
  H   -0.36908638412530      2.02679542942461     -0.30193504355504
  C   -0.24186362312740     -0.41602930127899     -3.16842167116391
  H   -1.31246577818291     -0.53583060637336     -3.21861564016679
  H   0.37414827233502     -1.29782519050401     -3.24628019162481
  H   0.18021273256888      0.52883999890012     -3.47202508381106
