# Supplementary material for: Beyond Strain Release: Delocalization-Enabled Organic Reactivity
Source: J Org Chem. 2024 Jul 6;89(14):9979–89. doi: 10.1021/acs.joc.4c00857 (PMC11267611; doi:10.1021/acs.joc.4c00857)
Supplement: Supplementary file 2 — jo4c00857_si_002.zip [file jo4c00857_si_002.zip › CartesianCoordinates/CH3_addition/BC220H/adduct_opt.xyz]

20
Coordinates from ORCA-job adduct_opt
  C   1.73597846639631      0.02679903204319     -0.83347561127730
  C   0.99178986066001      0.27375896524757      0.47926766814905
  C   0.30932887938579     -0.99409992388233      1.00849327987255
  C   -0.87365291487510     -1.43494722328234      0.13422544664385
  C   -1.79880393044995     -0.30524810877816     -0.16071023122168
  C   -1.23165537170889      1.02198137783077     -0.52936621041590
  C   -0.03919569902488      1.40346466268190      0.35990696079718
  H   1.06654539564392     -0.28540827503583     -1.63518140456088
  H   2.48789144657327     -0.75478649727343     -0.71121848073418
  H   2.24570544590349      0.93266445844548     -1.16617034544855
  H   1.73492990637582      0.58272863604017      1.22108591784598
  H   1.03648261248587     -1.80621874351984      1.08716327313281
  H   -0.05834286944337     -0.79635023399032      2.01915331792560
  H   -1.40965067980078     -2.25544888417503      0.61526896135645
  H   -0.48162154028011     -1.85210010062496     -0.80711137026039
  H   -2.84299124504027     -0.51030291886809     -0.35682279054297
  H   -0.89953575595702      1.00706843581367     -1.57974151906972
  H   -1.99974048221972      1.79620012249286     -0.47814737632235
  H   0.43822483967962      2.30750108826662     -0.02656214174317
  H   -0.41188636430399      1.64254413056811      1.35972265587361
