# Supplementary material for: Beyond Strain Release: Delocalization-Enabled Organic Reactivity
Source: J Org Chem. 2024 Jul 6;89(14):9979–89. doi: 10.1021/acs.joc.4c00857 (PMC11267611; doi:10.1021/acs.joc.4c00857)
Supplement: Supplementary file 2 — jo4c00857_si_002.zip [file jo4c00857_si_002.zip › CartesianCoordinates/CH3_addition/BC220H/SM1_opt.xyz]

16
Coordinates from ORCA-job SM1_opt
  C   0.24279165111371     -0.18670864645790     -1.17038393229920
  C   1.36509317388082      0.73234498254616     -0.61594463732095
  C   0.36579691874914      1.35450764840845      0.39865193103904
  C   -0.67953000634065      0.29589527407445      0.00546441402595
  C   -0.47937374340113     -1.08881941944135      0.67938130709232
  C   0.24185418578488     -1.61315267720403     -0.59337706632366
  H   -0.00718281265466     -0.05607511005035     -2.22126802746909
  H   2.19005909406960      0.18057157900135     -0.16353759647530
  H   1.78159795937992      1.43663094566227     -1.33384907801523
  H   0.06481077324370      2.36008466062018      0.10543182515753
  H   0.66596060782229      1.37528738923708      1.44740542052619
  H   -1.71002338944937      0.61635639712536     -0.13350022879727
  H   0.14525888330828     -1.04700240032154      1.57257224967304
  H   -1.39724121125391     -1.61673985200300      0.93183416370275
  H   -0.39127524167001     -2.28942629538948     -1.16741986552146
  H   1.21682315741738     -2.08359447580766     -0.45747087899466
