# Supplementary material for: Beyond Strain Release: Delocalization-Enabled Organic Reactivity
Source: J Org Chem. 2024 Jul 6;89(14):9979–89. doi: 10.1021/acs.joc.4c00857 (PMC11267611; doi:10.1021/acs.joc.4c00857)
Supplement: Supplementary file 2 — jo4c00857_si_002.zip [file jo4c00857_si_002.zip › CartesianCoordinates/CH3_addition/BC220H/TS_opt.xyz]

20
Coordinates from ORCA-job TS_opt
  C   6.72261744642335      0.17252732620256     -1.28404530404337
  C   7.51641698756611      1.44579056222852     -0.95068782750287
  C   7.18125380796517      1.49122042225135      0.55038231202740
  C   6.10087882184921      0.42072696808779      0.45523754126411
  C   6.52629265223870     -1.01444438348117      0.69298287339613
  C   7.22297754546716     -1.15046899205178     -0.67290873405977
  H   5.83226598300500      0.19633058993591     -1.89573812931957
  H   8.57769345223176      1.38162350150837     -1.20144379595205
  H   7.09727232291853      2.29936499895445     -1.48355802668691
  H   6.82201480736480      2.45772292121942      0.90092692200432
  H   8.01131172019873      1.19053980642295      1.19495078840835
  H   5.07373292220064      0.71171081596234      0.65291936139587
  H   7.15686660172300     -1.17341642552845      1.57299234297736
  H   5.66425590267495     -1.67685287028170      0.77172159445476
  H   6.92231206313173     -2.02641156012115     -1.24604217314065
  H   8.31330914984956     -1.15682532085549     -0.61215456058162
  C   7.62024411899749     -0.13009461840485     -3.19862025481504
  H   7.07923192079901     -0.96835630468125     -3.61956271924535
  H   8.64628778261967     -0.33892335872421     -2.92397075789011
  H   7.46305399077538      0.81616592135638     -3.70085145269098
