# Supplementary material for: Beyond Strain Release: Delocalization-Enabled Organic Reactivity
Source: J Org Chem. 2024 Jul 6;89(14):9979–89. doi: 10.1021/acs.joc.4c00857 (PMC11267611; doi:10.1021/acs.joc.4c00857)
Supplement: Supplementary file 2 — jo4c00857_si_002.zip [file jo4c00857_si_002.zip › CartesianCoordinates/CH3_addition/222P/adduct_opt.xyz]

24
Coordinates from ORCA-job adduct_opt
  C   -2.27800707061443      0.43212161986782     -0.03420540013142
  C   -0.78183816453611      0.14832225441435     -0.01161245079147
  C   -0.37286471584370     -0.49470553339865      1.32676775205912
  C   1.15085943703104     -0.86891346090779      1.30645337438918
  C   0.01921208467508      1.45188374377700     -0.18765183858376
  C   1.55733461903594      1.16422542059709     -0.07083017055708
  C   1.69962422175432     -0.32272617006958      0.02543386239727
  C   1.15766241688676     -1.02885137465267     -1.17790240034322
  C   -0.39655803821506     -0.81485127033751     -1.14997139637627
  H   -2.85317363973094     -0.49141383609240      0.05954283388797
  H   -2.57069099051792      0.91598113866231     -0.96836179842997
  H   -2.56427739519015      1.09066726431724      0.78846879694016
  H   -0.98181664670960     -1.38377679955591      1.50663624822577
  H   -0.58279630598940      0.20555763709302      2.13899220053939
  H   1.65717482111468     -0.43947174110043      2.17229553206524
  H   1.27546038716046     -1.95193500629899      1.35369686519150
  H   -0.21456322516872      1.88676105563927     -1.16242659857211
  H   -0.29190096514770      2.17705710056347      0.56789509131235
  H   2.08319193132119      1.55971113685761     -0.94113501495203
  H   1.96791861721253      1.65325514460570      0.81398493400171
  H   1.39321648382574     -2.09397011447934     -1.15536968754258
  H   1.58035458968862     -0.61580610548527     -2.09519366560809
  H   -0.91014349900166     -1.76790384116281     -1.00155528779185
  H   -0.74348895304098     -0.41100826285353     -2.10396178132979
