# Supplementary material for: Beyond Strain Release: Delocalization-Enabled Organic Reactivity
Source: J Org Chem. 2024 Jul 6;89(14):9979–89. doi: 10.1021/acs.joc.4c00857 (PMC11267611; doi:10.1021/acs.joc.4c00857)
Supplement: Supplementary file 2 — jo4c00857_si_002.zip [file jo4c00857_si_002.zip › CartesianCoordinates/CH3_addition/222P/SM1_opt.xyz]

20
Coordinates from ORCA-job SM1_opt
  C   -1.33444589094525      0.27386979587626      1.42537129325856
  C   -1.02361519950025     -0.27314274876670      0.01180725771040
  C   -1.87067564343541     -1.42800870049113     -0.57390056359334
  C   -0.85728426471964     -2.45945380478776      0.03695980635796
  C   0.10337205162585      0.36631143519509     -0.83392211643249
  C   1.11891432307868     -0.66965607843724     -0.23440365214312
  C   -0.02721137011130     -1.28349026836202      0.60458343298280
  C   -0.31245877543584     -0.75283334194429      2.02983575207666
  H   -2.36638651846761      0.13302572187465      1.74844928809121
  H   -1.07153403269560      1.32156474156092      1.57477391621480
  H   -2.88439481236758     -1.49393985743807     -0.17745607839794
  H   -1.93009518163155     -1.43851189197903     -1.66267762845035
  H   -1.28093710675928     -3.12082023835970      0.79345325546576
  H   -0.33300704853889     -3.07335396779175     -0.69611201972307
  H   0.31727163073872      1.40709983935408     -0.58883636050649
  H   -0.04046330016885      0.29374061553793     -1.91240068709044
  H   1.92655612695907     -0.23065859569638      0.35219172294234
  H   1.55961697163767     -1.34970700493590     -0.96409390417654
  H   0.54769714928904     -0.30115956152833      2.52508891299148
  H   -0.74902910855197     -1.48616608888062      2.70862837242181
