# Supplementary material for: Beyond Strain Release: Delocalization-Enabled Organic Reactivity
Source: J Org Chem. 2024 Jul 6;89(14):9979–89. doi: 10.1021/acs.joc.4c00857 (PMC11267611; doi:10.1021/acs.joc.4c00857)
Supplement: Supplementary file 2 — jo4c00857_si_002.zip [file jo4c00857_si_002.zip › CartesianCoordinates/CH3_addition/222P/TS_opt.xyz]

24
Coordinates from ORCA-job TS_opt
  C   -1.39015900000000      0.79875500000000      1.27832700000000
  C   -0.85893900000000      0.16911500000000     -0.03076600000000
  C   -1.57021400000000     -1.07490000000000     -0.61291300000000
  C   -0.87915900000000     -2.07639400000000      0.35406600000000
  C   0.57079000000000      0.51496500000000     -0.50879900000000
  C   1.26450900000000     -0.52858500000000      0.41076600000000
  C   -0.07884800000000     -0.94916800000000      1.00276300000000
  C   -0.64919600000000     -0.20326900000000      2.20705200000000
  H   -2.47811000000000      0.75338100000000      1.34856400000000
  H   -1.08960400000000      1.84048400000000      1.40087600000000
  H   -2.65607300000000     -1.02620900000000     -0.51743300000000
  H   -1.33326400000000     -1.23343700000000     -1.66613800000000
  H   -1.55915300000000     -2.58089800000000      1.04216400000000
  H   -0.26456600000000     -2.83462800000000     -0.13359700000000
  H   0.84064100000000      1.55019100000000     -0.29398400000000
  H   0.71384600000000      0.34648200000000     -1.57732500000000
  H   1.95964900000000     -0.10786500000000      1.13893500000000
  H   1.77615900000000     -1.33060100000000     -0.12341400000000
  H   0.11437700000000      0.24969000000000      2.84123500000000
  H   -1.29985100000000     -0.80979600000000      2.83888900000000
  C   -1.88663000000000      1.64271100000000     -1.39356900000000
  H   -1.59128300000000      1.26202000000000     -2.36114100000000
  H   -1.42502000000000      2.56692600000000     -1.07558200000000
  H   -2.91893000000000      1.49433100000000     -1.10952800000000
