# Supplementary material for: Beyond Strain Release: Delocalization-Enabled Organic Reactivity
Source: J Org Chem. 2024 Jul 6;89(14):9979–89. doi: 10.1021/acs.joc.4c00857 (PMC11267611; doi:10.1021/acs.joc.4c00857)
Supplement: Supplementary file 2 — jo4c00857_si_002.zip [file jo4c00857_si_002.zip › CartesianCoordinates/CH3_addition/cyclopropane/adduct_opt.xyz]

13
Coordinates from ORCA-job adduct_opt
  C   1.54581516314745      0.44148426673567     -0.69193286801387
  C   0.84820918133942     -0.63418292235479      0.05890249735994
  C   -0.67676197997992     -0.59497400784911     -0.08212160788096
  C   -1.30205416389502      0.64536502565528      0.54742214672601
  H   1.15875353149457      0.78177873755571     -1.64270301411548
  H   2.51703921042385      0.80160909782652     -0.38747010600404
  H   1.12073787743713     -0.58761090432475      1.11795116413861
  H   1.20352069979485     -1.61628297348605     -0.28917239710181
  H   -0.93465389194847     -0.63974034056498     -1.14424521661408
  H   -1.10036914592301     -1.49175149376144      0.37591526316595
  H   -0.91487217053258      1.55627379861939      0.08967991012347
  H   -1.07905824795058      0.69253303865631      1.61514845533278
  H   -2.38641606340770      0.64548867729226      0.43272577288349
