# Supplementary material for: Beyond Strain Release: Delocalization-Enabled Organic Reactivity
Source: J Org Chem. 2024 Jul 6;89(14):9979–89. doi: 10.1021/acs.joc.4c00857 (PMC11267611; doi:10.1021/acs.joc.4c00857)
Supplement: Supplementary file 2 — jo4c00857_si_002.zip [file jo4c00857_si_002.zip › CartesianCoordinates/CH3_addition/cyclopropane/SM1_opt.xyz]

9
Coordinates from ORCA-job SM1_opt
  C   -0.59542392537248     -0.63161010008514     -0.00716369986200
  C   -0.24379186252091      0.82744324643084     -0.09629566242221
  C   0.83924991626278     -0.19576693253428      0.10352991598092
  H   -1.08935861145428     -0.97946330771760      0.88842423454862
  H   -0.90336847814320     -1.13437702378808     -0.91239371940824
  H   -0.50106519578004      1.46207659236903      0.73924309438261
  H   -0.31501144503526      1.30719109531642     -1.06160874832014
  H   1.49738328438270     -0.40510188494733     -0.72719524415427
  H   1.31138631766069     -0.25029168504385      1.07366982925471
