# Supplementary material for: Beyond Strain Release: Delocalization-Enabled Organic Reactivity
Source: J Org Chem. 2024 Jul 6;89(14):9979–89. doi: 10.1021/acs.joc.4c00857 (PMC11267611; doi:10.1021/acs.joc.4c00857)
Supplement: Supplementary file 2 — jo4c00857_si_002.zip [file jo4c00857_si_002.zip › CartesianCoordinates/CH3_addition/cyclopropane/TS_opt.xyz]

13
Coordinates from ORCA-job TS_opt
  C   -0.83729152442597     -0.65977703527871      0.37167264709665
  C   0.29981511093079      0.67929570327851      0.83470865569308
  C   0.65210716149270     -0.64463307571129      0.30526481291149
  H   -1.41223475887438     -0.18791445299438     -0.40677337421708
  H   -1.32873620049809     -0.85274137688103      1.30999500547274
  H   0.33419035977464      0.86541454070941      1.89629900140927
  H   0.25076413883503      1.53125965856984      0.17551338631619
  H   1.06593527373185     -0.68688596547067     -0.69609479090892
  H   1.14709701216988     -1.33513147253066      0.97904345730452
  C   -1.39893410593033     -2.56983616999863     -0.34152995283038
  H   -0.91200154457949     -3.24065578754676      0.35479463659840
  H   -2.48058872217602     -2.55989865248808     -0.28666021394426
  H   -0.99236220045060     -2.58232591365755     -1.34477327090170
