# Supplementary material for: Beyond Strain Release: Delocalization-Enabled Organic Reactivity
Source: J Org Chem. 2024 Jul 6;89(14):9979–89. doi: 10.1021/acs.joc.4c00857 (PMC11267611; doi:10.1021/acs.joc.4c00857)
Supplement: Supplementary file 2 — jo4c00857_si_002.zip [file jo4c00857_si_002.zip › CartesianCoordinates/CH3_addition/221P/adduct_opt.xyz]

21
Coordinates from ORCA-job adduct_opt
  C   -2.13440054401494     -0.38780056013232      0.00673937873018
  C   -0.64513454475542     -0.11848211585603      0.01602718556574
  C   -0.24659617835579      1.28068113448180     -0.51456620889672
  C   1.20708482601254      1.49373862889045      0.04267944949276
  C   0.19824201536403     -1.17069256015259     -0.74533247821572
  C   1.65221044461637     -0.96195380391311     -0.18739099658951
  C   1.41777459142092      0.18514668982204      0.76622641346485
  C   0.07381187115133     -0.11745145076348      1.39453599952286
  H   -2.67295520575196      0.36060785228906      0.59139920009872
  H   -2.35871242370141     -1.37090475936417      0.42523918668744
  H   -2.52966327325060     -0.36193447170151     -1.01179399396049
  H   -0.92758273900451      2.03978540320106     -0.12520686260732
  H   -0.28771789728596      1.32567968493293     -1.60401676578353
  H   1.23771204662139      2.34582664518541      0.72237626541286
  H   1.94040917691775      1.66205910965304     -0.74516582981018
  H   0.14057303070990     -1.02881215880148     -1.82566789466925
  H   -0.16302611921622     -2.17645819539447     -0.52334319033340
  H   1.99858135216864     -1.85770974722746      0.32896852331389
  H   2.37299456786619     -0.72058587783670     -0.96768153933211
  H   0.02193667167330     -1.08491745030844      1.89596025155297
  H   -0.29553166918554      0.66408800299597      2.06002390635597
