# Supplementary material for: Beyond Strain Release: Delocalization-Enabled Organic Reactivity
Source: J Org Chem. 2024 Jul 6;89(14):9979–89. doi: 10.1021/acs.joc.4c00857 (PMC11267611; doi:10.1021/acs.joc.4c00857)
Supplement: Supplementary file 2 — jo4c00857_si_002.zip [file jo4c00857_si_002.zip › CartesianCoordinates/CH3_addition/221P/SM1_opt.xyz]

17
Coordinates from ORCA-job SM1_opt
  C   -1.16644448914796     -1.08811329132186     -0.25192797043648
  C   0.16647188264351     -0.73569786255883      0.43322081227893
  C   1.49481718357086     -0.52417390540423     -0.31565292932461
  C   1.17027829026509      0.98198652919368     -0.52392589934092
  C   -0.16956463024762      0.82494029881678      0.21806506463932
  C   -1.49119683863580      0.41821711959316     -0.45874003411562
  C   -0.00739999933209      0.21392739100123      1.56324645305143
  H   -1.86193555569087     -1.66431556277222      0.36134679635683
  H   -1.02033897511449     -1.62106889057912     -1.18999896375075
  H   2.39131357934134     -0.76160855573188      0.26032038640396
  H   1.53547077800188     -1.08062045457386     -1.25060226852288
  H   1.03373073236858      1.24327631598425     -1.57201352781837
  H   1.86078187870667      1.70241603835261     -0.08126211025693
  H   -1.52269136471784      0.70318965872494     -1.50905607599230
  H   -2.39264746173607      0.80030029546631      0.02418277433944
  H   0.87871092773180      0.48204060073203      2.12485461922047
  H   -0.89906593800697      0.10540427507701      2.16792287326848
