# Supplementary material for: Beyond Strain Release: Delocalization-Enabled Organic Reactivity
Source: J Org Chem. 2024 Jul 6;89(14):9979–89. doi: 10.1021/acs.joc.4c00857 (PMC11267611; doi:10.1021/acs.joc.4c00857)
Supplement: Supplementary file 2 — jo4c00857_si_002.zip [file jo4c00857_si_002.zip › CartesianCoordinates/CH3_addition/221P/TS_opt.xyz]

21
Coordinates from ORCA-job TS_opt
  C   -1.18789486283449     -0.42821019587512     -0.18226379476208
  C   0.23118078178839     -0.24941877076739      0.38977830704201
  C   1.45928536747984     -0.09760487897529     -0.52763843716270
  C   1.24603884063469      1.42714440625052     -0.69160961938337
  C   0.00001847669006      1.40977251045507      0.20693146720430
  C   -1.39884586122988      1.09691176550762     -0.34567424667330
  C   0.25352830224668      0.73393550108642      1.50143077683020
  H   -1.87315743862115     -0.94577485573428      0.49236458721360
  H   -1.17911058545223     -0.96311351916298     -1.13057938614173
  H   1.34147512358934     -0.64906160026718     -1.45900842788208
  H   2.39694200271074     -0.41161516916966     -0.06424676475131
  H   2.05138382218288      2.07071546545034     -0.33227134882684
  H   1.01035862535708      1.71841409552856     -1.71360730896483
  H   -1.50785558932077      1.40471177258953     -1.38407926580568
  H   -2.21779880982445      1.53703061148100      0.22673124474856
  H   -0.57221810577313      0.69131249452697      2.20203747738931
  H   1.21456520761822      0.91440997861775      1.96874998433488
  C   0.63578503550589     -2.60606909498519      1.22930693061090
  H   1.61127686515641     -2.41509239020131      1.64518810633960
  H   -0.21783288525164     -2.64300195504505      1.88578026105035
  H   0.56019568734750     -3.03842617131032      0.24447945759020
