# Supplementary material for: Beyond Strain Release: Delocalization-Enabled Organic Reactivity
Source: J Org Chem. 2024 Jul 6;89(14):9979–89. doi: 10.1021/acs.joc.4c00857 (PMC11267611; doi:10.1021/acs.joc.4c00857)
Supplement: Supplementary file 2 — jo4c00857_si_002.zip [file jo4c00857_si_002.zip › CartesianCoordinates/CH3_addition/BCB/adduct_opt.xyz]

14
Coordinates from ORCA-job adduct_opt
  C   -1.52658541890974     -0.70621720548728      0.16791889879033
  C   -1.02194766534562      0.67630000859408      0.44237020911231
  C   0.22540729160887      0.33492862724684     -0.43382075359529
  C   1.58113151798402      0.51048183642779      0.21777760499757
  C   -0.29831189090967     -1.12980969789399     -0.57579588278409
  H   -2.41792679787374     -1.23510559593400      0.47253455265900
  H   -0.77232425225582      0.87793642074447      1.49165784408041
  H   -1.64232567428705      1.50668895756838      0.09169374712037
  H   0.19372364054398      0.86067419543332     -1.38875461559532
  H   2.37817224850588      0.11147343715893     -0.41276506986392
  H   1.61807232552088     -0.01380454077112      1.17539723685916
  H   1.79670454184963      1.56431341388799      0.40503916813490
  H   -0.44073092190802     -1.49206584026378     -1.59848776162109
  H   0.32693105547639     -1.86578401671164     -0.05477517829433
