# Supplementary material for: Beyond Strain Release: Delocalization-Enabled Organic Reactivity
Source: J Org Chem. 2024 Jul 6;89(14):9979–89. doi: 10.1021/acs.joc.4c00857 (PMC11267611; doi:10.1021/acs.joc.4c00857)
Supplement: Supplementary file 2 — jo4c00857_si_002.zip [file jo4c00857_si_002.zip › CartesianCoordinates/CH3_addition/BCB/SM1_opt.xyz]

10
Coordinates from ORCA-job SM1_opt
  C   0.11505713647485     -0.32511141319545     -0.73403093383922
  C   -1.11862154048313      0.30834730474336     -0.17713950155604
  C   -0.11536551482115     -0.31471212172111      0.73849994220047
  C   1.11895695044159      0.30964681847694      0.17282881365049
  H   0.21829725268665     -1.16930022287360     -1.39177838460980
  H   -1.20943020850812      1.39249358206852     -0.19899204652048
  H   -2.05171015043295     -0.22404799179211     -0.31928700447001
  H   -0.21946596633512     -1.14954244326553      1.40795229617146
  H   1.21087045956351      1.39389942939162      0.17954105248607
  H   2.05150158141388     -0.22166294183265      0.32240576648704
