# Supplementary material for: Beyond Strain Release: Delocalization-Enabled Organic Reactivity
Source: J Org Chem. 2024 Jul 6;89(14):9979–89. doi: 10.1021/acs.joc.4c00857 (PMC11267611; doi:10.1021/acs.joc.4c00857)
Supplement: Supplementary file 2 — jo4c00857_si_002.zip [file jo4c00857_si_002.zip › CartesianCoordinates/CH3_addition/BCB/TS_opt.xyz]

14
Coordinates from ORCA-job TS_opt
  C   0.61888713815389     -0.42529206524609     -0.79445996569582
  C   -0.79411298459535     -0.04329585361458     -0.46115588155819
  C   0.04797698910224     -0.22689560588562      0.75069650343774
  C   1.30053137949975      0.40337690643940      0.25534424489704
  H   0.89865205013310     -1.45009312893366     -0.97351174662373
  H   -1.07817834805023      0.97623371960451     -0.72123488120766
  H   -1.57710294906534     -0.76833490213295     -0.65283574230895
  H   0.01649715585070     -1.09700300799873      1.38529448555905
  H   2.24348459681934      0.04639484195061      0.65399415607225
  H   1.28420576787407      1.47999474352065      0.08688097452735
  C   1.16474323421636      0.29992825130696     -2.84546795858579
  H   0.51335878965485     -0.30127104628839     -3.46360126218600
  H   2.21974423492005      0.06850922964577     -2.87981252705249
  H   0.89882294548655      1.34017791763212     -2.72664039927478
