# Supplementary material for: Beyond Strain Release: Delocalization-Enabled Organic Reactivity
Source: J Org Chem. 2024 Jul 6;89(14):9979–89. doi: 10.1021/acs.joc.4c00857 (PMC11267611; doi:10.1021/acs.joc.4c00857)
Supplement: Supplementary file 2 — jo4c00857_si_002.zip [file jo4c00857_si_002.zip › CartesianCoordinates/CH3_addition/cyclobutane/adduct_opt.xyz]

16
Coordinates from ORCA-job adduct_opt
  C   2.66125648868266      0.16989515708684      0.54021202923871
  C   1.38671211168404     -0.57776655866194      0.39164508349237
  C   0.18548127867549      0.31405837844316      0.07746796551922
  C   -1.12363258536703     -0.45903384314879     -0.03773013530301
  C   -2.31594722542202      0.43860840911682     -0.35035017633812
  H   2.66074452776937      1.18658558055005      0.90744807010180
  H   3.61517009414132     -0.32195437682720      0.42038547597163
  H   1.17055337016085     -1.13699596704067      1.31602864995456
  H   1.49137255816782     -1.34284101282038     -0.38457985696190
  H   0.37352752484389      0.85459254269835     -0.85482300707880
  H   0.09043673022557      1.07406407488205      0.85982262273497
  H   -1.30575600722972     -0.99936100978889      0.89595413992929
  H   -1.02412043728592     -1.22037932355784     -0.81701629306372
  H   -3.23990601641491     -0.13538418291108     -0.42742608199216
  H   -2.45452706599022      1.19022214885387      0.42899473778071
  H   -2.17125534664120      0.96569998312564     -1.29513322398555
