# Supplementary material for: Beyond Strain Release: Delocalization-Enabled Organic Reactivity
Source: J Org Chem. 2024 Jul 6;89(14):9979–89. doi: 10.1021/acs.joc.4c00857 (PMC11267611; doi:10.1021/acs.joc.4c00857)
Supplement: Supplementary file 2 — jo4c00857_si_002.zip [file jo4c00857_si_002.zip › CartesianCoordinates/CH3_addition/cyclobutane/SM1_opt.xyz]

12
Coordinates from ORCA-job SM1_opt
  C   -0.06727020675739     -0.39914488147546     -1.00796389388017
  C   -1.05275276112995     -0.20634500498872      0.17002028513658
  C   0.15934593100268      0.15179604496993      1.06365633212585
  C   0.96070719797911      0.45375767729332     -0.22573654631493
  H   -0.37416572128986     -0.05400415186328     -1.99414138200088
  H   0.25783531602952     -1.43701314178707     -1.08523593841378
  H   -1.67229904198860     -1.05265670698676      0.46282691886515
  H   -1.69530106740188      0.65980962480331      0.01000112036757
  H   0.03986953410016      0.95287438142908      1.79156853165838
  H   0.54849091744657     -0.72999047742583      1.57328020872746
  H   0.88860746143610      1.50704925901309     -0.49791640128184
  H   2.00702244057355      0.15397737701839     -0.26034923498940
