# Supplementary material for: Beyond Strain Release: Delocalization-Enabled Organic Reactivity
Source: J Org Chem. 2024 Jul 6;89(14):9979–89. doi: 10.1021/acs.joc.4c00857 (PMC11267611; doi:10.1021/acs.joc.4c00857)
Supplement: Supplementary file 2 — jo4c00857_si_002.zip [file jo4c00857_si_002.zip › CartesianCoordinates/CH3_addition/cyclobutane/TS_opt.xyz]

16
Coordinates from ORCA-job TS_opt
  C   0.05594184540586     -0.51669809351834     -1.31155562132170
  C   -1.07304995580648     -0.18756229785685      0.21155234796612
  C   0.24894092154908      0.11106318439140      0.89253253123651
  C   0.99358794512019      0.32152469377544     -0.42732866419752
  H   -0.59751180215851     -0.08100771440643     -2.05060323642703
  H   0.04345696111721     -1.59046305245704     -1.19561788195157
  H   -1.66743144494026     -1.03786255018893      0.52903075901724
  H   -1.67602284347630      0.67944255957193     -0.04031579047535
  H   0.25802860655166      0.94433246345228      1.59729286717159
  H   0.62488319795906     -0.77282331604328      1.40968650612099
  H   0.94831674529314      1.36403280901900     -0.74599098456591
  H   2.03841973027240      0.01103876827727     -0.45090542046728
  C   1.34930300495169     -0.79056419511967     -2.87867195939903
  H   2.15831228892442     -1.37191829373607     -2.45202481341725
  H   1.63004306842408      0.21873177990036     -3.15730895418259
  H   0.77949173081277     -1.31586674506106     -3.63606168510721
