# Supplementary material for: Beyond Strain Release: Delocalization-Enabled Organic Reactivity
Source: J Org Chem. 2024 Jul 6;89(14):9979–89. doi: 10.1021/acs.joc.4c00857 (PMC11267611; doi:10.1021/acs.joc.4c00857)
Supplement: Supplementary file 2 — jo4c00857_si_002.zip [file jo4c00857_si_002.zip › CartesianCoordinates/CH3_addition/BC210P/adduct_opt.xyz]

17
Coordinates from ORCA-job adduct_opt
  C   -1.90809227169696      0.66034003366255      0.40564031483102
  C   -0.45655789646027      0.22317730196511      0.51455094377666
  C   0.54399134491671      1.14274609857889     -0.21240142899304
  C   1.71010605027517      0.25459878523096     -0.49179741458086
  C   1.36661564040828     -1.18150665222669     -0.25857996597352
  C   -0.16175978197491     -1.15671398496516     -0.09037835495570
  H   -2.57140436317581     -0.02854775499800      0.93145326180504
  H   -2.22104369134744      0.69346455754041     -0.64047240842988
  H   -2.05714021884411      1.65463595370134      0.83023724709472
  H   -0.17250792835492      0.19320825200467      1.57225845875152
  H   0.80150711649901      2.03193638606680      0.37045287315319
  H   0.09125529415619      1.51334915001231     -1.14559570018493
  H   2.67668463157786      0.60227853468706     -0.82497331605908
  H   1.69691004399359     -1.84114381352711     -1.06568686831293
  H   1.84533350425506     -1.56069051571608      0.65567917292103
  H   -0.64122934330128     -1.22566297798603     -1.07155148337983
  H   -0.54268813092618     -1.97535935403102      0.52107466853659
