# Supplementary material for: Beyond Strain Release: Delocalization-Enabled Organic Reactivity
Source: J Org Chem. 2024 Jul 6;89(14):9979–89. doi: 10.1021/acs.joc.4c00857 (PMC11267611; doi:10.1021/acs.joc.4c00857)
Supplement: Supplementary file 2 — jo4c00857_si_002.zip [file jo4c00857_si_002.zip › CartesianCoordinates/CH3_addition/BC210P/SM1_opt.xyz]

13
Coordinates from ORCA-job SM1_opt
  C   -0.66068031484541      0.90717373877560      0.21628332312073
  C   -1.20947000484067     -0.46594514988985     -0.28249622455333
  C   0.21370838601014     -0.88403332998158     -0.65014394379799
  C   1.09560636826202     -0.80598508767696      0.55838736436083
  C   0.75186335806144      0.46253524018311     -0.16086294541988
  H   -1.02547061538922      1.73339432432512     -0.39073603304516
  H   -0.81454232700810      1.14882138492290      1.26955610583200
  H   -1.71127533446627     -1.09554277267701      0.45449556239127
  H   -1.85921571064904     -0.35199214416242     -1.14790634678423
  H   0.50083171410736     -1.45099369936319     -1.52379255566497
  H   2.10795620963963     -1.15993235440518      0.41874896714206
  H   0.68119075058378     -0.99810728301457      1.54278062154587
  H   1.51528735773436      1.08699129496402     -0.60178537332721
