# Supplementary material for: Beyond Strain Release: Delocalization-Enabled Organic Reactivity
Source: J Org Chem. 2024 Jul 6;89(14):9979–89. doi: 10.1021/acs.joc.4c00857 (PMC11267611; doi:10.1021/acs.joc.4c00857)
Supplement: Supplementary file 2 — jo4c00857_si_002.zip [file jo4c00857_si_002.zip › CartesianCoordinates/CH3_addition/BC210P/TS_opt.xyz]

17
Coordinates from ORCA-job TS_opt
  C   1.71152797886494      2.72586863523892      0.42579404530461
  C   -0.63522340680824      1.15104904681717     -0.17512854653049
  C   -1.02876125315820     -0.33859328671487     -0.28139264714062
  C   0.36460498080215     -0.76386333062308     -0.68934852947900
  C   1.40729191702332     -0.22509242190848      0.19795358799600
  C   0.83751594883236      0.93582680968874     -0.54241682988653
  H   2.75667449680051      2.67222233925089      0.15443842327054
  H   1.13862378876362      3.52075504564177     -0.03281405238205
  H   1.47435988670985      2.49897982887998      1.45581587683961
  H   -1.15156948063170      1.76604290531595     -0.90907712658661
  H   -0.76843544417973      1.60745483833143      0.80821421293564
  H   -1.39696919188020     -0.79876164739827      0.64120356116613
  H   -1.76321510784920     -0.51439532070320     -1.06453999421708
  H   0.59988235051148     -1.38378607905350     -1.54109844009764
  H   2.42468259192045     -0.48184529933046     -0.07127849406090
  H   1.24282115942344     -0.23822936655021      1.27551556560392
  H   1.28276482315517      1.28852480991715     -1.45719195713551
