# Supplementary material for: Beyond Strain Release: Delocalization-Enabled Organic Reactivity
Source: J Org Chem. 2024 Jul 6;89(14):9979–89. doi: 10.1021/acs.joc.4c00857 (PMC11267611; doi:10.1021/acs.joc.4c00857)
Supplement: Supplementary file 2 — jo4c00857_si_002.zip [file jo4c00857_si_002.zip › CartesianCoordinates/CH3_addition/211P/adduct_opt.xyz]

18
Coordinates from ORCA-job adduct_opt
  C   -1.99071230035185     -0.05711010456834      0.06671609107283
  C   -0.48771273822751      0.07057022703852      0.03377806295549
  C   0.31279283391218      0.68686870260938      1.22986627392536
  C   0.33757247784584     -1.19800535311861     -0.26805205096619
  C   1.78291379010961     -0.58766892019276     -0.19529095387254
  C   1.35925881391486      0.83313585442707      0.12345437999621
  C   0.23036492767615      1.13224839609613     -0.86504318418124
  H   -2.46516601738176      0.90027863565171      0.28582813592404
  H   -2.36883606871242     -0.41043488297916     -0.89519618249971
  H   -2.29978274229650     -0.77200889825603      0.83252811451287
  H   -0.11482170903274      1.63409490732741      1.55450594403810
  H   0.54148035050494      0.04377643712294      2.07973064405292
  H   0.10431636792443     -1.60968061365163     -1.25121189109686
  H   0.17221525029940     -1.97669714817636      0.47813441619624
  H   2.38760989287309     -1.03699213017905      0.59100010957079
  H   2.31918176922578     -0.66894424690912     -1.13956585342496
  H   -0.20513357354105      2.12273703368123     -0.74378251633487
  H   0.38445867525754      0.89381210407665     -1.91739953986847
