# Supplementary material for: Beyond Strain Release: Delocalization-Enabled Organic Reactivity
Source: J Org Chem. 2024 Jul 6;89(14):9979–89. doi: 10.1021/acs.joc.4c00857 (PMC11267611; doi:10.1021/acs.joc.4c00857)
Supplement: Supplementary file 2 — jo4c00857_si_002.zip [file jo4c00857_si_002.zip › CartesianCoordinates/CH3_addition/211P/SM1_opt.xyz]

14
Coordinates from ORCA-job SM1_opt
  C   -0.62810712760192     -0.82174707552229     -0.83805433250747
  C   0.45848243867292      0.28662120694236     -0.78255837344474
  C   1.50150506887264     -0.03848563129555      0.25314632447090
  C   0.18497572273257      0.37824686043450      0.85281658703702
  C   -0.88054955192027     -0.73733340003278      0.67322608922071
  C   -0.06929615434067      1.51846486716366     -0.09670765028167
  H   -0.23100122239389     -1.76977308059519     -1.19425340848851
  H   -1.46872273671040     -0.54248054368032     -1.46942377569079
  H   2.30655831765511      0.68045770602753      0.34747645649741
  H   1.81080210177150     -1.07135270585305      0.36272031001296
  H   -1.87530233695489     -0.40694960104716      0.96411597881623
  H   -0.63713367353777     -1.63369621626094      1.23939298696719
  H   0.62403089319500      2.34813794852450     -0.02715425215579
  H   -1.09606173943992      1.80978966519473     -0.28474294045344
