# Supplementary material for: Beyond Strain Release: Delocalization-Enabled Organic Reactivity
Source: J Org Chem. 2024 Jul 6;89(14):9979–89. doi: 10.1021/acs.joc.4c00857 (PMC11267611; doi:10.1021/acs.joc.4c00857)
Supplement: Supplementary file 2 — jo4c00857_si_002.zip [file jo4c00857_si_002.zip › CartesianCoordinates/CH3_addition/211P/TS_opt.xyz]

18
Coordinates from ORCA-job TS_opt
  C   -0.31504468599644     -1.49185178634766     -1.00732631286717
  C   0.68778207517284     -0.31113482918871     -1.01292584951371
  C   1.73473578253446     -0.49588425745856      0.04627751944171
  C   0.38658995765994     -0.13418215485671      0.61893265764290
  C   -0.59334825322239     -1.33043796856153      0.49488259997448
  C   0.06779474379159      0.91761592554397     -0.41447244981507
  H   0.15372200055757     -2.42933071324746     -1.29956288894414
  H   -1.16374735738735     -1.31217182901450     -1.66413109896197
  H   2.48667672718597      0.28304900589816      0.10016844757396
  H   2.11629200843080     -1.49498980650354      0.22238520576222
  H   -0.29634290817311     -2.17231806130133      1.11641034347639
  H   -1.61384121036331     -1.05570414629179      0.75261126793736
  H   -0.97361759257530      1.12510064267773     -0.63182344496742
  H   0.70125834747912      1.79703334149859     -0.39325612124145
  C   1.43344534125129     -0.22352566733992     -3.45717057871294
  H   0.44903693614905      0.01102072849235     -3.82737886470984
  H   2.15364365222998      0.56775298896387     -3.33525967196130
  H   1.76982443527529     -1.24725041296297     -3.46418076011403
