# Supplementary material for: Beyond Strain Release: Delocalization-Enabled Organic Reactivity
Source: J Org Chem. 2024 Jul 6;89(14):9979–89. doi: 10.1021/acs.joc.4c00857 (PMC11267611; doi:10.1021/acs.joc.4c00857)
Supplement: Supplementary file 2 — jo4c00857_si_002.zip [file jo4c00857_si_002.zip › CartesianCoordinates/CH3_addition/311P/adduct_opt.xyz]

21
Coordinates from ORCA-job adduct_opt
  C   2.24409435288022     -0.16541384213865     -0.43795276956608
  C   0.77167047878034     -0.15319664998400     -0.07975300867085
  C   0.36539524143871      0.05707603163262      1.41783840263180
  C   -0.81918211785297     -0.82890734250762      1.04936812563227
  C   -1.99287933196507     -0.09461223467556      0.47843406692882
  C   -1.44408195607430      1.08863958684595     -0.37421057999599
  C   -0.05752637075636      0.78621476228444     -0.97374989058954
  C   0.02368432309589     -1.52402587708705     -0.00363535199504
  H   2.68807870462060      0.82230000427715     -0.29507794490521
  H   2.79021827318941     -0.87729250436992      0.18279244582035
  H   2.38575495133464     -0.44911132351235     -1.48371627179772
  H   1.07733948522438     -0.44340239561001      2.07576879203478
  H   0.17923383954491      1.06894365421306      1.77688111814604
  H   -2.59004266723443     -0.77282394518196     -0.13453743233778
  H   -2.64591940155831      0.30236266920233      1.25895778237752
  H   -1.35583010193455      1.95827997155593      0.27743417882278
  H   -2.15489004497624      1.36131571230632     -1.15538007524773
  H   0.48371585459508      1.72497711236055     -1.11908315345812
  H   -0.15049110799069      0.32408383211886     -1.96078943454802
  H   0.67621065319159     -2.29853498902588      0.40412920549250
  H   -0.47455305755285     -1.88667223270423     -0.90389820477477
