# Supplementary material for: Beyond Strain Release: Delocalization-Enabled Organic Reactivity
Source: J Org Chem. 2024 Jul 6;89(14):9979–89. doi: 10.1021/acs.joc.4c00857 (PMC11267611; doi:10.1021/acs.joc.4c00857)
Supplement: Supplementary file 2 — jo4c00857_si_002.zip [file jo4c00857_si_002.zip › CartesianCoordinates/CH3_addition/311P/SM1_opt.xyz]

17
Coordinates from ORCA-job SM1_opt
  C   -0.72996572274762      0.01818838998638      0.80905624739850
  C   -1.44280157133740     -0.87653194175430     -0.15546788682999
  C   -0.74764362479401      0.31959652192695     -0.72567145801084
  C   0.68563335988338      0.24397704767051     -1.20207608740781
  C   1.44081313599763     -0.57403529049844     -0.12931863172078
  C   0.71326649065576     -0.22555529431480      1.18956441325894
  C   -1.20826750981795      1.33320494696778      0.27571346059299
  H   -2.52879574784663     -0.87866026241860     -0.14341531264859
  H   -1.00487831594895     -1.84868275701186     -0.35130917201625
  H   0.77180297838445     -0.19749954447807     -2.19545292421053
  H   1.09018422900695      1.25584557401505     -1.26670993487619
  H   2.51092090264335     -0.36103246540381     -0.09986066207075
  H   1.33866200562885     -1.64062994175318     -0.33745249584057
  H   0.81953818257652     -1.00941407808265      1.94014535035178
  H   1.12355315814944      0.68847625330872      1.62298648303102
  H   -0.56253403482744      2.18995470271005      0.43642650085145
  H   -2.26950791560630      1.56278813913027      0.33303211014761
