# Supplementary material for: Beyond Strain Release: Delocalization-Enabled Organic Reactivity
Source: J Org Chem. 2024 Jul 6;89(14):9979–89. doi: 10.1021/acs.joc.4c00857 (PMC11267611; doi:10.1021/acs.joc.4c00857)
Supplement: Supplementary file 2 — jo4c00857_si_002.zip [file jo4c00857_si_002.zip › CartesianCoordinates/CH3_addition/311P/TS_opt.xyz]

21
Coordinates from ORCA-job TS_opt
  C   -0.75455357793530      0.00239803133328      0.95662659248168
  C   -1.44936339562959     -0.87264800936750     -0.04871380402553
  C   -0.80133664876754      0.32285019046647     -0.67245661093185
  C   0.62358594050591      0.24315832073166     -1.15806088310502
  C   1.40151268139635     -0.57172287038725     -0.10087339464700
  C   0.71902323824519     -0.23121392015675      1.23818766417677
  C   -1.19421623166699      1.31729243988170      0.37240199676759
  H   -2.53619766370531     -0.87997387366862     -0.00398071727893
  H   -1.02388903842822     -1.84934757529572     -0.25326463427542
  H   0.69265107019445     -0.20943776730435     -2.14879758218226
  H   1.02823962329203      1.25375928256089     -1.23899658774822
  H   2.47243056770283     -0.36008036195861     -0.10057642943904
  H   1.29348123862363     -1.63781457007241     -0.30776373287563
  H   0.85918108488289     -1.02046031766823      1.97671726330179
  H   1.13965597330094      0.68133460023277      1.66552105045920
  H   -0.54052483572518      2.17136100233333      0.52022264687483
  H   -2.25148860892187      1.56098696919596      0.46689785699625
  C   -1.69973541942778     -0.25487929248994      3.04445865693516
  H   -1.10926572086629      0.45107750975943      3.61009803191805
  H   -1.51071920127789     -1.30505661380666      3.21175110295801
  H   -2.71062107579227      0.03212682568055      2.79657151363958
