# Supplementary material for: Beyond Strain Release: Delocalization-Enabled Organic Reactivity
Source: J Org Chem. 2024 Jul 6;89(14):9979–89. doi: 10.1021/acs.joc.4c00857 (PMC11267611; doi:10.1021/acs.joc.4c00857)
Supplement: Supplementary file 2 — jo4c00857_si_002.zip [file jo4c00857_si_002.zip › CartesianCoordinates/CH3_addition/ethane/SM1_opt.xyz]

8
Coordinates from ORCA-job SM1_opt
  C   0.76213912116767      0.01187698755897      0.02219450518402
  C   -0.76213907442476     -0.01184967638703     -0.02219469424427
  H   1.12684325483951      0.80614858289924      0.67420937313687
  H   1.18454781904104      0.17898079630504     -0.96906955613089
  H   1.16201305758512     -0.93110716161043      0.39613295131035
  H   -1.12684157882829     -0.80602179239547     -0.67433143813564
  H   -1.18454454871026     -0.17910855597800      0.96904460579147
  H   -1.16201805067002      0.93119081960767     -0.39598574691191
