# Supplementary material for: Beyond Strain Release: Delocalization-Enabled Organic Reactivity
Source: J Org Chem. 2024 Jul 6;89(14):9979–89. doi: 10.1021/acs.joc.4c00857 (PMC11267611; doi:10.1021/acs.joc.4c00857)
Supplement: Supplementary file 2 — jo4c00857_si_002.zip [file jo4c00857_si_002.zip › CartesianCoordinates/CH3_addition/ethane/TS_opt.xyz]

12
Coordinates from ORCA-job TS_opt
  C   -3.08994727949329      0.19718927562287      0.03172415952658
  C   -1.13000588459259      0.09168934170827      0.02189124043137
  C   0.82987040040316     -0.01449737166525      0.01174058251202
  H   -3.43334605405901     -0.77005158099819      0.38273193959404
  H   -3.33617551068425      1.00637336457470      0.71091627979748
  H   -3.37713871650851      0.40233986241279     -0.99400094358538
  H   -1.07716816381909      1.10463494638656     -0.34112659342784
  H   -1.13503097575682     -0.10102259286185      1.08181978672338
  H   -1.17783339213014     -0.72843956067288     -0.67510210372217
  H   1.07064887305358     -1.01181482952767      0.36397114496604
  H   1.12684224041733      0.15471365797215     -1.01774158317643
  H   1.16890246316963      0.76594048704852      0.68457309036091
